# Supplementary material for: Unique metabolism of different glucosinolates in larvae and adults of a leaf beetle specialised on Brassicaceae
Source: Sci Rep. 2022 Jun 28;12:10905. doi: 10.1038/s41598-022-14636-6 (PMC9240079; doi:10.1038/s41598-022-14636-6)
Supplement: Supplementary file 1 — Supplementary Information 1. [file 41598_2022_14636_MOESM1_ESM.xlsx]

## Sheet: Tabelle1
Table S1. Information about insect metabolism of glucosinolates and hydrolysis products from Brassicaceae food plants. Listed are the detailed information of the year published, insect [species, family, life stage, specialist (on Brassicaceae)/generalist herbivore, predator and parasitoid], glucosinolate (name, trivial name, toxic product), metabolite found in insect (name, mechanism) and referen…
Year	Insect				Glucosinolate (gls)			Metabolite found in insect		Reference
	species	family	life stage	specialist/generalist herbivore, predator or parasitoid	name	trivial name	hydrolysis product	name	mechanism	citation	authors	title	journal	doi/ISSN
1986	Myzus persicae	Aphididae	nymphs, adults	generalist	aliphatic and indole gls	x	(no hydrolysis reaction?)	aliphatic and indole gls	excretion of gls in the honeydew	Weber et al. 1986	Weber, G., Oswald, S., Zollner, U.	Suitability of rapae cultivars with a different glucosinolate content for Brevicoryne brassicae (L) and Myzus persicae (Sulzer) (Hemiptera, Aphididae)	Z. Pflanzenk. Pflanzenschutz 93, 113-124	ISSN: 0340-8159
1986	Brevicoryne brassicae	Aphididae	nymphs, adults	specialist	aliphatic and indole gls	x	(no hydrolysis reaction?)	aliphatic and indole gls	high gls concentrations in insects	Weber et al. 1986	Weber, G., Oswald, S., Zollner, U.	Suitability of rapae cultivars with a different glucosinolate content for Brevicoryne brassicae (L) and Myzus persicae (Sulzer) (Hemiptera, Aphididae)	Z. Pflanzenk. Pflanzenschutz 93, 113-124	ISSN: 0340-8159
1988	Spodoptera frugiperda	Noctuidae	6th instar larvae	generalist	2-propenyl gls/allyl gls	sinigrin	allyl isothiocyanate	allyl isothiocyanate-glutathione conjugate	conjugation with glutathione, by glutathione S-transferase	Wadleigh & Yu 1988	Wadleigh, R. W., Yu, S. J.	Detoxification of isothiocyanate allelochemicals by glutathione transferase in three lepidopterous species	J. Chem. Ecol. 14, 1279-1288	doi: 10.1007/BF01019352
1988	Spodoptera frugiperda	Noctuidae	6th instar larvae	generalist	benzyl gls	gucotropaeolin	benzyl isothiocyanate	benzyl isothiocyanate-glutathione conjugate	conjugation with glutathione, by glutathione S-transferase	Wadleigh & Yu 1988	Wadleigh, R. W., Yu, S. J.	Detoxification of isothiocyanate allelochemicals by glutathione transferase in three lepidopterous species	J. Chem. Ecol. 14, 1279-1288	doi: 10.1007/BF01019352
1988	Spodoptera frugiperda	Noctuidae	6th instar larvae	generalist	2-phenylethyl gls	gluconasturtiin	2-phenylethyl isothiocyanate	(2-phenylethyl isothiocyanate-glutathione conjugate)	glutathione-S-transferase activity only after induction	Wadleigh & Yu 1988	Wadleigh, R. W., Yu, S. J.	Detoxification of isothiocyanate allelochemicals by glutathione transferase in three lepidopterous species	J. Chem. Ecol. 14, 1279-1288	doi: 10.1007/BF01019352
1989	Spodoptera frugiperda	Noctuidae	6th instar larvae	generalist	indol-3-ylmethyl gls	glucobrassicin	indole-3-acetonitrile	glutathione conjugate	conjugation with glutathione, by glutathione S-transferase	Wadleigh & Yu 1988	Wadleigh, R. W., Yu, S. J.	Detoxification of isothiocyanate allelochemicals by glutathione transferase in three lepidopterous species	J. Chem. Ecol. 14, 1279-1288	doi: 10.1007/BF01019352
1990	Spodoptera frugiperda	Noctuidae	6th instar larvae	generalist	indol-3-ylmethyl gls	glucobrassicin	indole-3-carbinol	glutathione conjugate	conjugation with glutathione, by glutathione S-transferase	Wadleigh & Yu 1988	Wadleigh, R. W., Yu, S. J.	Detoxification of isothiocyanate allelochemicals by glutathione transferase in three lepidopterous species	J. Chem. Ecol. 14, 1279-1288	doi: 10.1007/BF01019352
1988	Trichoplusia ni	Noctuidae	final instar larvae	generalist	2-propenyl gls/allyl gls	sinigrin	allyl isothiocyanate	allyl isothiocyanate-glutathione conjugate	conjugation with glutathione, by glutathione S-transferase	Wadleigh & Yu 1988	Wadleigh, R. W., Yu, S. J.	Detoxification of isothiocyanate allelochemicals by glutathione transferase in three lepidopterous species	J. Chem. Ecol. 14, 1279-1288	doi: 10.1007/BF01019352
1988	Trichoplusia ni	Noctuidae	final instar larvae	generalist	benzyl gls	gucotropaeolin	benzyl isothiocyanate	benzyl isothiocyanate-glutathione conjugate	conjugation with glutathione, by glutathione S-transferase	Wadleigh & Yu 1988	Wadleigh, R. W., Yu, S. J.	Detoxification of isothiocyanate allelochemicals by glutathione transferase in three lepidopterous species	J. Chem. Ecol. 14, 1279-1288	doi: 10.1007/BF01019352
1988	Trichoplusia ni	Noctuidae	final instar larvae	generalist	2-phenylethyl gls	gluconasturtiin	phenylethyl isothiocyanate	(no metabolite)	no conjugation	Wadleigh & Yu 1988	Wadleigh, R. W., Yu, S. J.	Detoxification of isothiocyanate allelochemicals by glutathione transferase in three lepidopterous species	J. Chem. Ecol. 14, 1279-1288	doi: 10.1007/BF01019352
1988	Trichoplusia ni	Noctuidae	final instar larvae	generalist	indol-3-ylmethyl gls	glucobrassicin	indole-3-acetonitrile	glutathione conjugate	conjugation with glutathione, by glutathione S-transferase	Wadleigh & Yu 1988	Wadleigh, R. W., Yu, S. J.	Detoxification of isothiocyanate allelochemicals by glutathione transferase in three lepidopterous species	J. Chem. Ecol. 14, 1279-1288	doi: 10.1007/BF01019352
1988	Anticarsia gemmatalis	Erebidae	final instar larvae	specialist	2-propenyl gls/allyl gls	sinigrin	allyl isothiocyanate	allyl isothiocyanate-glutathione conjugate	conjugation with glutathione, by glutathione S-transferase	Wadleigh & Yu 1988	Wadleigh, R. W., Yu, S. J.	Detoxification of isothiocyanate allelochemicals by glutathione transferase in three lepidopterous species	J. Chem. Ecol. 14, 1279-1288	doi: 10.1007/BF01019352
1988	Anticarsia gemmatalis	Erebidae	final instar larvae	specialist	benzyl gls	gucotropaeolin	benzyl isothiocyanate	benzyl isothiocyanate-glutathione conjugate	conjugation with glutathione, by glutathione S-transferase	Wadleigh & Yu 1988	Wadleigh, R. W., Yu, S. J.	Detoxification of isothiocyanate allelochemicals by glutathione transferase in three lepidopterous species	J. Chem. Ecol. 14, 1279-1288	doi: 10.1007/BF01019352
1988	Anticarsia gemmatalis	Erebidae	final instar larvae	specialist	2-phenylethyl gls	gluconasturtiin	2-phenylethyl isothiocyanate	(no metabolite)	no conjugation	Wadleigh & Yu 1988	Wadleigh, R. W., Yu, S. J.	Detoxification of isothiocyanate allelochemicals by glutathione transferase in three lepidopterous species	J. Chem. Ecol. 14, 1279-1288	doi: 10.1007/BF01019352
1988	Anticarsia gemmatalis	Erebidae	final instar larvae	specialist	indol-3-ylmethyl gls	glucobrassicin	indole-3-acetonitrile	(no metabolite)	no conjugation	Wadleigh & Yu 1988	Wadleigh, R. W., Yu, S. J.	Detoxification of isothiocyanate allelochemicals by glutathione transferase in three lepidopterous species	J. Chem. Ecol. 14, 1279-1288	doi: 10.1007/BF01019352
2001	Athalia rosae	Tenthredinidae	4th, 5th instar larvae	specialist	4-hydroxybenzyl gls	glucosinalbin	(no hydrolysis reaction?)	4-hydroxybenzyl gls	sequestration of gls in insect haemolymph, released by "easy bleeding"	Müller et al. 2001	Müller, C., Agerbirk, N., Olsen, C.E., Boevé, J.-L., Schaffner, U., Brakefield, P.M.	Sequestration of host plant glucosinolates in the defensive hemolymph of the sawfly Athalia rosae	J. Chem. Ecol. 27, 2505-2516	doi: 10.1023/A:1013631616141
2001	Athalia rosae	Tenthredinidae	4th, 5th instar larvae	specialist	2-propenyl gls/allyl gls	sinigrin	(no hydrolysis reaction?)	2-propenyl gls	sequestration of gls in insect haemolymph, released by "easy bleeding"	Müller et al. 2001	Müller, C., Agerbirk, N., Olsen, C.E., Boevé, J.-L., Schaffner, U., Brakefield, P.M.	Sequestration of host plant glucosinolates in the defensive hemolymph of the sawfly Athalia rosae	J. Chem. Ecol. 27, 2505-2516	doi: 10.1023/A:1013631616141
2001	Athalia rosae	Tenthredinidae	4th, 5th instar larvae	specialist	(S)-2-hydroxy-2-phenylethyl gls	glucobarbarin	(no hydrolysis reaction?)	(S)-2-hydroxy-2-phenylethyl gls	sequestration of gls in insect haemolymph, released by "easy bleeding"	Müller et al. 2001	Müller, C., Agerbirk, N., Olsen, C.E., Boevé, J.-L., Schaffner, U., Brakefield, P.M.	Sequestration of host plant glucosinolates in the defensive hemolymph of the sawfly Athalia rosae	J. Chem. Ecol. 27, 2505-2516	doi: 10.1023/A:1013631616141
2001	Athalia rosae	Tenthredinidae	4th, 5th instar larvae	specialist	indolyl-3-methyl gls	glucobrassicin	(no hydrolysis reaction?)	indolyl-3-methyl gls (only traces)	no/minor sequestration of gls	Müller et al. 2001	Müller, C., Agerbirk, N., Olsen, C.E., Boevé, J.-L., Schaffner, U., Brakefield, P.M.	Sequestration of host plant glucosinolates in the defensive hemolymph of the sawfly Athalia rosae	J. Chem. Ecol. 27, 2505-2516	doi: 10.1023/A:1013631616141
2001	Episyrphus balteatus	Syrphidae	2nd, 3th instar larvae, pupae, adults	predator	benzyl gls	glucotropaeolin	benzyl isothiocyanate	benzyl isothiocyanate-glutathione conjugate	conjugation with glutathione, by glutathione S-transferase	Vanhaelen et al. 2001	Vanhaelen, N., Haubruge, E., Lognay, G., & Francis, F.	Hoverfly glutathione S-transferases and effect of Brassicaceae secondary metabolites	Physiology 71, 170e177	doi: 10.1006/pest.2001.2573
2001	Episyrphus balteatus	Syrphidae	2nd, 3th instar larvae, pupae, adults	predator	2-propenyl gls/allyl gls	sinigrin	allyl isothiocyanate	allyl isothiocyanate-glutathione conjugate	conjugation with glutathione, by glutathione S-transferase	Vanhaelen et al. 2001	Vanhaelen, N., Haubruge, E., Lognay, G., & Francis, F.	Hoverfly glutathione S-transferases and effect of Brassicaceae secondary metabolites	Physiology 71, 170e177	doi: 10.1006/pest.2001.2573
2001	Episyrphus balteatus	Syrphidae	2nd, 3th instar larvae, pupae, adults	predator	pent-4-enyl gls	glucobrassicanapin	pent-4-enyl-isothiocyanate	pent-4-enyl-isothiocyanate-glutathione conjugate	conjugation with glutathione, by glutathione S-transferase	Vanhaelen et al. 2001	Vanhaelen, N., Haubruge, E., Lognay, G., & Francis, F.	Hoverfly glutathione S-transferases and effect of Brassicaceae secondary metabolites	Physiology 71, 170e177	doi: 10.1006/pest.2001.2573
2001	Episyrphus balteatus	Syrphidae	2nd, 3th instar larvae, pupae, adults	predator	2-phenylethyl gls	gluconasturtiin	phenylethyl isothiocyanate	phenylethyl isothiocyanate-glutathione conjugate	conjugation with glutathione, by glutathione S-transferase	Vanhaelen et al. 2001	Vanhaelen, N., Haubruge, E., Lognay, G., & Francis, F.	Hoverfly glutathione S-transferases and effect of Brassicaceae secondary metabolites	Physiology 71, 170e177	doi: 10.1006/pest.2001.2573
2001	Myzus persicae	Aphididae	adults	generalist	host plant glucosinolates of Brassica napus, Sinapis alba and Brassica nigra	x	respective isothiocyanates and nitriles	host plant glucosinolates of Brassica napus, Sinapis alba and Brassica nigra	concentration and availability of gls detected in aphid body and/or honeydew depend on host plant gls	Francis et al. 2001	Francis, F., Lognay, G., Wathelet, J.-P. & Haubruge, E.	Effects of allelochemicals from first (Brassicaceae) and second (Myzus persicae and Brevicoryne brassicae) trophic levels on Adalia bipunctata	J. Chem. Ecol. 27, 243–256	doi: 10.1023/a:1005672220342
2001	Brevicoryne brassicae	Aphididae	adults	specialist	host plant glucosinolates of Brassica napus, Sinapis alba and Brassica nigra	x	respective isothiocyanates and nitriles	host plant glucosinolates of Brassica napus, Sinapis alba and Brassica nigra	concentration of gls detected in aphid body and/or honeydew depend on host plant gls profiles	Francis et al. 2001	Francis, F., Lognay, G., Wathelet, J.-P. & Haubruge, E.	Effects of allelochemicals from first (Brassicaceae) and second (Myzus persicae and Brevicoryne brassicae) trophic levels on Adalia bipunctata	J. Chem. Ecol. 27, 243–256	doi: 10.1023/a:1005672220342
2002	Murgantia histrionica	Pentatomidae	adults	specialist	2-propenyl gls/allyl gls	sinigrin	(no hydrolysis reaction?)	2-propenyl gls/allyl gls	sequestration of gls	Aliabadi et al. 2002	Aliabadi, A., Renwick, J.A.A., Whitman, D.W.	Sequestration of glucosinolates by harlequin bug Murgantia histrionica	J. Chem. Ecol. 28, 1749-1762	doi: 10.1023/A:1020505016637
2002	Murgantia histrionica	Pentatomidae	adults	specialist	indolyl-3-methyl gls	glucobrassicin	(no hydrolysis reaction?)	indolyl-3-methyl gls	sequestration of gls	Aliabadi et al. 2002	Aliabadi, A., Renwick, J.A.A., Whitman, D.W.	Sequestration of glucosinolates by harlequin bug Murgantia histrionica	J. Chem. Ecol. 28, 1749-1762	doi: 10.1023/A:1020505016637
2002	Murgantia histrionica	Pentatomidae	adults	specialist	3-butenyl gls	gluconapin	(no hydrolysis reaction?)	3-butenyl gls	sequestration of gls	Aliabadi et al. 2002	Aliabadi, A., Renwick, J.A.A., Whitman, D.W.	Sequestration of glucosinolates by harlequin bug Murgantia histrionica	J. Chem. Ecol. 28, 1749-1762	doi: 10.1023/A:1020505016637
2002	Murgantia histrionica	Pentatomidae	adults	specialist	4-hydroxybenzyl gls	glucosinalbin	(no hydrolysis reaction?)	4-hydroxybenzyl gls	sequestration of gls	Aliabadi et al. 2002	Aliabadi, A., Renwick, J.A.A., Whitman, D.W.	Sequestration of glucosinolates by harlequin bug Murgantia histrionica	J. Chem. Ecol. 28, 1749-1762	doi: 10.1023/A:1020505016637
2002	Murgantia histrionica	Pentatomidae	adults	specialist	(R)-2-hydroxy-3-butenyl gls	glucorapiferin/progoitrin	(no hydrolysis reaction?)	(R)-2-hydroxy-3-butenyl gls	sequestration of gls	Aliabadi et al. 2002	Aliabadi, A., Renwick, J.A.A., Whitman, D.W.	Sequestration of glucosinolates by harlequin bug Murgantia histrionica	J. Chem. Ecol. 28, 1749-1762	doi: 10.1023/A:1020505016637
2002	Murgantia histrionica	Pentatomidae	adults	specialist	4-hydroxy-3-indolylmethyl gls	hydroxyglucobrassicin	(no hydrolysis reaction?)	(no metabolite)	no sequestration of gls	Aliabadi et al. 2002	Aliabadi, A., Renwick, J.A.A., Whitman, D.W.	Sequestration of glucosinolates by harlequin bug Murgantia histrionica	J. Chem. Ecol. 28, 1749-1762	doi: 10.1023/A:1020505016637
2002	Murgantia histrionica	Pentatomidae	adults	specialist	2-phenylethyl gls	gluconasturtiin	(no hydrolysis reaction?)	(no metabolite)	no sequestration of gls	Aliabadi et al. 2002	Aliabadi, A., Renwick, J.A.A., Whitman, D.W.	Sequestration of glucosinolates by harlequin bug Murgantia histrionica	J. Chem. Ecol. 28, 1749-1762	doi: 10.1023/A:1020505016637
2002	Murgantia histrionica	Pentatomidae	adults	specialist	benzyl gls	glucotropaeolin	(no hydrolysis reaction?)	benzyl gls	sequestration of gls	Aliabadi et al. 2002	Aliabadi, A., Renwick, J.A.A., Whitman, D.W.	Sequestration of glucosinolates by harlequin bug Murgantia histrionica	J. Chem. Ecol. 28, 1749-1762	doi: 10.1023/A:1020505016637
2002	Brevicoryne brassicae	Aphididae	adults	specialist	2-propenyl gls/allyl gls	sinigrin	(no hydrolysis reaction?)	2-propenyl gls/allyl gls	sequestration of gls, own aphid myrosinase	Bridges et al. 2002	Bridges, M., Jones, A.M.E., Bones, A.M., Hodgson, C., Cole, R., Bartlet, E., et al.	Spatial organization of the glucosinolate-myrosinase system in brassica specialist aphids is similar to that of the host plant	P. Roy. Soc. Lond. B. Bio. 269, 187-191	doi: 10.1098/rspb.2001.1861
2002	Lipaphis erysimi	Aphididae	adults	specialist	2-propenyl gls/allyl gls	sinigrin	(no hydrolysis reaction?)	2-propenyl gls/allyl gls	accumulation of gls in small amounts	Bridges et al. 2002	Bridges, M., Jones, A.M.E., Bones, A.M., Hodgson, C., Cole, R., Bartlet, E., et al.	Spatial organization of the glucosinolate-myrosinase system in brassica specialist aphids is similar to that of the host plant	P. Roy. Soc. Lond. B. Bio. 269, 187-191	doi: 10.1098/rspb.2001.1861
2002	Plutella xylostella	Plutellidae	4th instar larvae	specialist	2-propenyl gls/allyl gls	sinigrin	(no hydrolysis reaction?)	desulfo-2-propenyl gls/allyl gls	desulfation of gls by sulfatase, no longer substrate for myrosinases	Ratzka et al. 2002	Ratzka, A., Vogel, H., Kliebenstein, D. J., Mitchell-Olds, T., and Kroymann, J.	Disarming the mustard oil bomb	Proc. Natl. Acad. Sci. U.S.A. 99, 11223–11228	doi: 10.1073/pnas.172112899
2002	Plutella xylostella	Plutellidae	4th instar larvae	specialist	3-indolylmethyl gls	glucobrassicin	(no hydrolysis reaction?)	desulfo-3-indolylmethyl gls	desulfation of gls by sulfatase, no longer substrate for myrosinases	Ratzka et al. 2002	Ratzka, A., Vogel, H., Kliebenstein, D. J., Mitchell-Olds, T., and Kroymann, J.	Disarming the mustard oil bomb	Proc. Natl. Acad. Sci. U.S.A. 99, 11223–11228	doi: 10.1073/pnas.172112899
2002	Plutella xylostella	Plutellidae	4th instar larvae	specialist	2-phenylethyl gls	gluconasturtiin	(no hydrolysis reaction?)	desulfo-2-phenylethyl gls	desulfation of gls by sulfatase, no longer substrate for myrosinases	Ratzka et al. 2002	Ratzka, A., Vogel, H., Kliebenstein, D. J., Mitchell-Olds, T., and Kroymann, J.	Disarming the mustard oil bomb	Proc. Natl. Acad. Sci. U.S.A. 99, 11223–11228	doi: 10.1073/pnas.172112899
2002	Plutella xylostella	Plutellidae	4th instar larvae	specialist	3-butenyl gls	gluconapin	(no hydrolysis reaction?)	desulfo-3-butenyl gls	desulfation of gls by sulfatase, no longer substrate for myrosinases	Ratzka et al. 2002	Ratzka, A., Vogel, H., Kliebenstein, D. J., Mitchell-Olds, T., and Kroymann, J.	Disarming the mustard oil bomb	Proc. Natl. Acad. Sci. U.S.A. 99, 11223–11228	doi: 10.1073/pnas.172112899
2002	Plutella xylostella	Plutellidae	4th instar larvae	specialist	4-methylsulfinylbutyl gls	glucoraphanin	(no hydrolysis reaction?)	desulfo-4-methylsulfinylbutyl gls	desulfation of gls by sulfatase, no longer substrate for myrosinases	Ratzka et al. 2002	Ratzka, A., Vogel, H., Kliebenstein, D. J., Mitchell-Olds, T., and Kroymann, J.	Disarming the mustard oil bomb	Proc. Natl. Acad. Sci. U.S.A. 99, 11223–11228	doi: 10.1073/pnas.172112899
2003	Pieris rapae	Pieridae	3rd instar larvae, pupae	specialist	2-propenyl gls/allyl gls (S)-2-hydroxy-2-phenylethyl gls (R)-2-hydroxy-2-phenylethyl gls (trace) 4-hydroxybenzyl gls indolyl-3-methyl gls 4-hydroxyindol-3-ylmethyl gls	sinigrin glucobarbarin glucosibarin glucosinalbin glucobrassicin 4-hydroxyglucobrassicin	x	no gls detected	no sequestration: major host plant gls only in traces or not at all in larval haemolymph, bled or starved larvae, faeces and pupae	Müller et al. 2003	Müller, C., Agerbirk, N. & Erik Olsen, C.	Lack of sequestration of host plant glucosinolates in Pieris rapae and P. brassicae	Chemoecology 13, 47–54	doi.org/10.1007/s000490300005
2003	Pieris rapae	Pieridae	3rd instar larvae, pupae	specialist	4-hydroxybenzyl gls	glucosinalbin	x	4-hydroxybenzylcyanide-sulfate (putatively)	4-hydroxybenzylcyanide-sulfate (putatively) present in larval haemolymph (trace), bled larvae, starved larvae and faeces; absent in pupae	Müller et al. 2003	Müller, C., Agerbirk, N. & Erik Olsen, C.	Lack of sequestration of host plant glucosinolates in Pieris rapae and P. brassicae	Chemoecology 13, 47–54	doi.org/10.1007/s000490300005
2003	Pieris brassicae	Pieridae	3rd instar larvae, pupae	specialist	2-propenyl gls/allyl gls (S)-2-hydroxy-2-phenylethyl gls 4-hydroxybenzyl gls indolyl-3-methyl gls 4-hydroxyindol-3-ylmethyl gls	sinigrin glucobarbarin glucosinalbin glucobrassicin 4-hydroxyglucobrassicin	x	no gls detected	no sequestration: major host plant gls only in traces or not at all in larval haemolymph, bled or starved larvae, faeces and pupae	Müller et al. 2003	Müller, C., Agerbirk, N. & Erik Olsen, C.	Lack of sequestration of host plant glucosinolates in Pieris rapae and P. brassicae	Chemoecology 13, 47–54	doi.org/10.1007/s000490300005
2003	Pieris brassicae	Pieridae	3rd instar larvae, pupae	specialist	4-hydroxybenzyl gls	glucosinalbin	x	4-hydroxybenzylcyanide-sulfate (putatively)	4-hydroxybenzylcyanide-sulfate (putatively) present in regurgitant, bled larvae, starved larvae and faeces; absent in larval hamolymph and pupae	Müller et al. 2003	Müller, C., Agerbirk, N. & Erik Olsen, C.	Lack of sequestration of host plant glucosinolates in Pieris rapae and P. brassicae	Chemoecology 13, 47–54	doi.org/10.1007/s000490300005
2004	Pieris rapae	Pieridae	4th, 5th instar larvae	specialist	4-hydroxybenzyl gls	glucosinalbin	4-hydroxyphenylacetonitrile	4-hydroxyphenylacetonitrile, 4-hydroxyphenylacetonitrile sulfate	formation of nitrile instead of isothiocyanate due to nitrile-specifier protein, excretion with faeces after further metabolism	Wittstock et al. 2004	Wittstock, U., Agerbirk, N., Stauber, E.J., Olsen, C.E., Hippler, M., Mitchell-Olds, T., et al.	Successful herbivore attack due to metabolic diversion of a plant chemical defense	Proc. Natl. Acad. Sci. U. S. A. 101, 4859-4864	doi: 10.1073/pnas.0308007101
2004	Pieris rapae	Pieridae	4th, 5th instar larvae	specialist	benzyl gls	glucotropaeolin	phenylacetonitrile, benzyl isothiocyanate	phenylacetonitrile	formation of nitrile instead of isothiocyanate due to nitrile-specifier protein	Wittstock et al. 2004	Wittstock, U., Agerbirk, N., Stauber, E.J., Olsen, C.E., Hippler, M., Mitchell-Olds, T., et al.	Successful herbivore attack due to metabolic diversion of a plant chemical defense	Proc. Natl. Acad. Sci. U. S. A. 101, 4859-4864	doi: 10.1073/pnas.0308007101
2004	Pieris rapae	Pieridae	4th, 5th instar larvae	specialist	4-(methylsulfinyl)butyl gls	glucoraphanin	5-(methylsulfinyl)pentanenitrile, 4-(methylsulfinyl)butyl isothiocyanate	5-(methylsulfinyl)pentanenitrile	formation of nitrile instead of isothiocyanate due to nitrile-specifier protein	Wittstock et al. 2004	Wittstock, U., Agerbirk, N., Stauber, E.J., Olsen, C.E., Hippler, M., Mitchell-Olds, T., et al.	Successful herbivore attack due to metabolic diversion of a plant chemical defense	Proc. Natl. Acad. Sci. U. S. A. 101, 4859-4864	doi: 10.1073/pnas.0308007101
2004	Pieris rapae	Pieridae	4th, 5th instar larvae	specialist	3-(methylsulfinyl)propyl gls	glucoiberin	4-(methylsulfinyl)butanenitrile, 3-(methylsulfinyl)propyl isothiocyanate	4-(methylsulfinyl)butanenitrile	formation of nitrile instead of isothiocyanate due to nitrile-specifier protein, excretion with faeces	Wittstock et al. 2004	Wittstock, U., Agerbirk, N., Stauber, E.J., Olsen, C.E., Hippler, M., Mitchell-Olds, T., et al.	Successful herbivore attack due to metabolic diversion of a plant chemical defense	Proc. Natl. Acad. Sci. U. S. A. 101, 4859-4864	doi: 10.1073/pnas.0308007101
2004	Pieris rapae	Pieridae	4th, 5th instar larvae	specialist	2-propenyl gls/allyl gls	sinigrin	3-butenenitrile	3-butenenitrile	formation of nitrile instead of isothiocyanate due to nitrile-specifier protein	Wittstock et al. 2004	Wittstock, U., Agerbirk, N., Stauber, E.J., Olsen, C.E., Hippler, M., Mitchell-Olds, T., et al.	Successful herbivore attack due to metabolic diversion of a plant chemical defense	Proc. Natl. Acad. Sci. U. S. A. 101, 4859-4864	doi: 10.1073/pnas.0308007101
2004	Pieris rapae	Pieridae	4th, 5th instar larvae	specialist	4-(methylthio)butyl gls	glucoerucin	5-(methylsulfanyl)pentanenitrile	5-(methylsulfanyl)pentanenitrile	formation of nitrile instead of isothiocyanate due to nitrile-specifier protein, excretion with faeces	Wittstock et al. 2004	Wittstock, U., Agerbirk, N., Stauber, E.J., Olsen, C.E., Hippler, M., Mitchell-Olds, T., et al.	Successful herbivore attack due to metabolic diversion of a plant chemical defense	Proc. Natl. Acad. Sci. U. S. A. 101, 4859-4864	doi: 10.1073/pnas.0308007101
2004	Pieris rapae	Pieridae	4th, 5th instar larvae	specialist	3-butenyl gls	gluconapin	4-pentenenitrile	4-pentenenitrile	formation of nitrile instead of isothiocyanate due to nitrile-specifier protein	Wittstock et al. 2004	Wittstock, U., Agerbirk, N., Stauber, E.J., Olsen, C.E., Hippler, M., Mitchell-Olds, T., et al.	Successful herbivore attack due to metabolic diversion of a plant chemical defense	Proc. Natl. Acad. Sci. U. S. A. 101, 4859-4864	doi: 10.1073/pnas.0308007101
2005	Myzus persicae	Aphididae	adults	generalist	2-propenyl gls/allyl gls	sinigrin	allyl isothiocyanate	allyl isothiocyanate-glutathione conjugate	conjugation with glutathione, by glutathione S-transferase	Francis et al. 2005	Francis, F., Vanhaelen, N., & Haubruge, E.	Glutathione S-transferases in the adaptation to plant secondary metabolites in the Myzus persicae aphid	Archives of Insect Biochem. Physio. 58, 166-174	doi: 10.1002/arch.20049
2005	Myzus persicae	Aphididae	adults	generalist	benzyl gls	glucotropaeolin	benzyl isothiocyanate	benzyl isothiocyanate-glutathione conjugate	conjugation with glutathione, by glutathione S-transferase	Francis et al. 2005	Francis, F., Vanhaelen, N., & Haubruge, E.	Glutathione S-transferases in the adaptation to plant secondary metabolites in the Myzus persicae aphid	Archives of Insect Biochem. Physio. 58, 166-174	doi: 10.1002/arch.20049
2005	Athalia rosae	Tenthredinidae	1st - final instar larvae	specialist	benzyl gls	glucotropaeolin	(no hydrolysis reaction?)	benzyl gls	sequestration of gls in haemolymph, excretion of unknown metabolite; no myrosinase activity in protein extracts of insect tissues	Müller and Wittstock, 2005	Müller, C., Wittstock, U.	Uptake and turn-over of glucosinolates sequestered in the sawfly Athalia rosae	Insect Biochem. Mol. Biol. 35, 1189–1198	doi: 10.1016/j.ibmb.2005.06.001
2005	Athalia rosae	Tenthredinidae	1st - final instar larvae	specialist	(S)-2-hydroxy-2-phenylethyl gls	glucobarbarin	(no hydrolysis reaction?)	(S)-2-hydroxy-2-phenylethyl gls	sequestration of gls in haemolymph	Müller and Wittstock, 2005	Müller, C., Wittstock, U.	Uptake and turn-over of glucosinolates sequestered in the sawfly Athalia rosae	Insect Biochem. Mol. Biol. 35, 1189–1198	doi: 10.1016/j.ibmb.2005.06.001
2005	Athalia rosae	Tenthredinidae	1st - final instar larvae	specialist	indol-3-ylmethyl gls	glucobrassicin	(no hydrolysis reaction?)	indol-3-ylmethyl gls	no sequestration of gls in haemolymph, but found in entire larvae	Müller and Wittstock, 2005	Müller, C., Wittstock, U.	Uptake and turn-over of glucosinolates sequestered in the sawfly Athalia rosae	Insect Biochem. Mol. Biol. 35, 1189–1198	doi: 10.1016/j.ibmb.2005.06.001
2005	Athalia rosae	Tenthredinidae	1st - final instar larvae	specialist	4-hydroxybenzyl gls	glucosinalbin	(no hydrolysis reaction?)	4-hydroxybenzyl gls, desulfo-4-hydroxybenzyl gls	sequestration of gls in haemolymph, desulfogls present in haemolymph, bled larvae and faeces; no formation of 4-hydroxybenzylcyanide sulfate	Müller and Wittstock, 2005	Müller, C., Wittstock, U.	Uptake and turn-over of glucosinolates sequestered in the sawfly Athalia rosae	Insect Biochem. Mol. Biol. 35, 1189–1198	doi: 10.1016/j.ibmb.2005.06.001
2006	Anthocharis cardamines	Pieridae	larvae	generalist	4-hydroxybenzyl gls	glucosinalbin	4-hydroxybenzylcyanide	4-hydroxybenzylcyanide sulfate	sulfation of 4-hydroxybenzylcyanide to 4-hydroxybenzylcyanide sulfate, excretion with faeces	Agerbirk et al. 2006	Agerbirk, N., Müller, C., Olsen, C.E., Chew, F.S.	A common pathway for detoxification of 4-hydroxybenzylglucosinolate in Pieris and Anthocaris (Lepidoptera: Pieridae)	Biochem. Syst. Ecol. 34, 189-198	doi: 10.1016/j.bse.2005.09.005
2006	Pieris virginiensis	Pieridae	larvae	specialist	4-hydroxybenzyl gls	glucosinalbin	4-hydroxybenzylcyanide	4-hydroxybenzylcyanide sulfate	sulfation of 4-hydroxybenzylcyanide to 4-hydroxybenzylcyanide sulfate, excretion with faeces	Agerbirk et al. 2006	Agerbirk, N., Müller, C., Olsen, C.E., Chew, F.S.	A common pathway for detoxification of 4-hydroxybenzylglucosinolate in Pieris and Anthocaris (Lepidoptera: Pieridae)	Biochem. Syst. Ecol. 34, 189-198	doi: 10.1016/j.bse.2005.09.005
2006	Pieris napi oleracea	Pieridae	larvae	specialist	4-hydroxybenzyl gls	glucosinalbin	4-hydroxybenzylcyanide	4-hydroxybenzylcyanide sulfate	sulfation of 4-hydroxybenzylcyanide to 4-hydroxybenzylcyanide sulfate, excretion with faeces	Agerbirk et al. 2006	Agerbirk, N., Müller, C., Olsen, C.E., Chew, F.S.	A common pathway for detoxification of 4-hydroxybenzylglucosinolate in Pieris and Anthocaris (Lepidoptera: Pieridae)	Biochem. Syst. Ecol. 34, 189-198	doi: 10.1016/j.bse.2005.09.005
2006	Pieris brassicae	Pieridae	larvae	specialist	4-hydroxybenzyl gls	glucosinalbin	4-hydroxybenzylcyanide	4-hydroxybenzylcyanide sulfate	sulfation of 4-hydroxybenzylcyanide to 4-hydroxybenzylcyanide sulfate, excretion with faeces	Agerbirk et al. 2006	Agerbirk, N., Müller, C., Olsen, C.E., Chew, F.S.	A common pathway for detoxification of 4-hydroxybenzylglucosinolate in Pieris and Anthocaris (Lepidoptera: Pieridae)	Biochem. Syst. Ecol. 34, 189-198	doi: 10.1016/j.bse.2005.09.005
2006	Athalia rosae	Tenthredinidae	larvae	specialist	4-hydroxybenzyl gls	glucosinalbin	4-hydroxybenzylcyanide	(no 4-hydroxybenzylcyanide sulfate)	x	Agerbirk et al. 2006	Agerbirk, N., Müller, C., Olsen, C.E., Chew, F.S.	A common pathway for detoxification of 4-hydroxybenzylglucosinolate in Pieris and Anthocaris (Lepidoptera: Pieridae)	Biochem. Syst. Ecol. 34, 189-198	doi: 10.1016/j.bse.2005.09.005
2006	Spodoptera frugiperda	Noctuidae	larvae	generalist	4-hydroxybenzyl gls	glucosinalbin	4-hydroxybenzylcyanide	(no 4-hydroxybenzylcyanide sulfate)	x	Agerbirk et al. 2006	Agerbirk, N., Müller, C., Olsen, C.E., Chew, F.S.	A common pathway for detoxification of 4-hydroxybenzylglucosinolate in Pieris and Anthocaris (Lepidoptera: Pieridae)	Biochem. Syst. Ecol. 34, 189-198	doi: 10.1016/j.bse.2005.09.005
2006	Pieris rapae	Pieridae	4th, 5th instar larvae	specialist	benzyl gls	glucotropaeolin	phenylacetonitrile	phenylacetylglycine (2-(2-phenylacetamido)acetic acid), hippuric acid, N-benzoylisoserine	formation of nitrile due to nitrile-specifier protein, followed by conjugation with glycine, excretion with faeces	Vergara et al. 2006	Vergara, F., Svatoŝ, A., Schneider, B., Reichelt, M., Gershenzon, J., Wittstock, U.	Glycine conjugates in a lepidopteran insect herbivore - the metabolism of benzylglucosinolate in the cabbage white butterfly, Pieris rapae	Chem. Bio. Chem. 7, 1982-1989	doi: 10.1002/cbic.200600280
2006	Pieris rapae	Pieridae	4th, 5th instar larvae	specialist	(indolyl-3-methyl gls)	glucobrassicin	x	N-(indole-3-carboxyl)glycine, N-(indole-3-carboxyl)isoserine	formation of nitrile due to nitrile-specifier protein, followed by conjugation with glycine, excretion with faeces	Vergara et al. 2006	Vergara, F., Svatoŝ, A., Schneider, B., Reichelt, M., Gershenzon, J., Wittstock, U.	Glycine conjugates in a lepidopteran insect herbivore - the metabolism of benzylglucosinolate in the cabbage white butterfly, Pieris rapae	Chem. Bio. Chem. 7, 1982-1989	doi: 10.1002/cbic.200600280
2007	Pieris rapae	Pieridae	3rd - 5th instar larvae	specialist	4-hydroxybenzyl gls	glucosinalbin (1a)	4-hydroxyphenylacetamide (1b)	4-hydroxyphenylacetonitrile sulfate (1c), 4-hydroxyphenylacetamide (1d), 4-hydroxyphenylacetamide sulfate (1e)	host plant-dependent metabolism: 1a hydrolysed to 1b due to nitrile-specifier protein, 1b sulfated by sulfotransferase to 1c or 1d formed via a nitrile hydratase from 1b and 1d sulfated through a sulfotransferase to 1e, 1b and 1d converted in the gut, 1c excretion with faeces	Agerbirk et al. 2007	Agerbirk, N., Olsen, C.E., Topbjerg, H.B., Sørensen, J.C.	Host plant-dependent metabolism of 4-hydroxybenzylglucosinolate in Pieris rapae: Substrate specificity and effects of genetic modification and plant nitrile hydratase	Insect Biochem. Mol. Biol 37, 111	doi: 10.1016/j.ibmb.2007.06.009
2007	Schistocerca gregaria	Acrididae	1st - 5th instar larvae, adults	generalist	3-butenyl gls	gluconapin	3-butenyl isothiocyanate, 3-butenyl cyanide	desulfo-3-butenyl gls	sulfatase activity in gut, formation of desulfogls, excretion together with trace amounts of 3-epithiobutyl cyanide and 3-butenyl isothiocyanate with faeces	Falk and Gershenzon, 2007	Falk, K. L., Gershenzon, J.	The desert locust, Schistocerca gregaria, detoxifies the glucosinolates of Schouwia purpurea by desulfation	J. Chem. Ecol. 33, 1542–1555	doi: 10.1007/s10886-007-9331-0
2007	Schistocerca gregaria	Acrididae	1st - 5th instar larvae, adults	generalist	(S)-2-hydroxy-3-butenyl gls	epiprogoitrin	(S)-2-hydroxy-3-epithiobutyl cyanide	desulfo-(S)-2-hydroxy-3-butenyl gls	sulfatase activity in the gut, formation of desulfogls, excretion together with trace amounts of 2(S)-hydroxy-3-epithiobutyl cyanide with faeces	Falk and Gershenzon, 2007	Falk, K. L., Gershenzon, J.	The desert locust, Schistocerca gregaria, detoxifies the glucosinolates of Schouwia purpurea by desulfation	J. Chem. Ecol. 33, 1542–1555	doi: 10.1007/s10886-007-9331-0
2007	Schistocerca gregaria	Acrididae	1st - 5th instar larvae, adults	generalist	indol-3-ylmethyl gls	glucobrasscin	indoleacetonitrile	desulfo-indol-3-ylmethyl gls	sulfatase activity in the gut, formation of desulfogls, excretion together with trace amounts of indoleacetonitrile with faeces	Falk and Gershenzon, 2007	Falk, K. L., Gershenzon, J.	The desert locust, Schistocerca gregaria, detoxifies the glucosinolates of Schouwia purpurea by desulfation	J. Chem. Ecol. 33, 1542–1555	doi: 10.1007/s10886-007-9331-0
2007	Schistocerca gregaria	Acrididae	1st - 5th instar larvae, adults	generalist	2-propenyl gls/allyl gls	sinigrin	3-epithiobutyl cyanide	desulfo-2-propenyl gls	sulfatase activity in the gut, formation of desulfogls, excretion with faeces	Falk and Gershenzon, 2007	Falk, K. L., Gershenzon, J.	The desert locust, Schistocerca gregaria, detoxifies the glucosinolates of Schouwia purpurea by desulfation	J. Chem. Ecol. 33, 1542–1555	doi: 10.1007/s10886-007-9331-0
2007	Schistocerca gregaria	Acrididae	1st - 5th instar larvae, adults	generalist	benzyl gls	glucotropaeolin	x	desulfo-benzyl gls	sulfatase activity in the gut, formation of desulfogls, excretion with faeces	Falk and Gershenzon, 2007	Falk, K. L., Gershenzon, J.	The desert locust, Schistocerca gregaria, detoxifies the glucosinolates of Schouwia purpurea by desulfation	J. Chem. Ecol. 33, 1542–1555	doi: 10.1007/s10886-007-9331-0
2007	Schistocerca gregaria	Acrididae	1st - 5th instar larvae, adults	generalist	4-hydroxybenzyl gls	glucosinalbin	x	desulfo-4-hydroxybenzyl gls	sulfatase activity in the gut, formation of desulfogls, excretion with faeces	Falk and Gershenzon, 2007	Falk, K. L., Gershenzon, J.	The desert locust, Schistocerca gregaria, detoxifies the glucosinolates of Schouwia purpurea by desulfation	J. Chem. Ecol. 33, 1542–1555	doi: 10.1007/s10886-007-9331-0
2007	Brevicoryne brassicae	Aphididae	embryo, adults	specialist	2-propenyl gls/allyl gls	sinigrin	(no hydrolysis reaction?)	2-propenyl gls/allyl gls	sequestration of gls in haemolymph, embryo inside the aphid already posseses a myrosinase	Kazana et al. 2007	Kazana, E., Pope, T. W., Tibbles, L., Bridges, M., Pickett, J. A., Bones, A. M.	The cabbage aphid: a walking mustard oil bomb	Proc. R. Soc. Lond. Series B Biol. Sci. 274, 2271-2277	doi: 10.1098/rspb.2007.0237
2008	Myzus persicae	Aphididae	adults	generalist	indolyl-3-methyl gls	glucobrassicin	indole-3-acetonitrile indole-3-carbinol instable, reacts further to: 3,3-diindolylmethane, indole-3-carboxaldehyde, methylindole-3-carboxylate, indol-3-ylmethylcysteine, indol-3-ylmethylglutathione, ascorbate	indolyl-3-methyl-proline, indolyl-3-methyl-isoleucine, indolyl-3-methyl-leucine, indolyl-3-methyl-ascorbate, indolyl-3-methyl-glutathione	conjugation of indolyl-3-methyl gls with amino acids and glutathione, excretion with honeydew	Kim et al. 2008	Kim, J. H., Lee, B. W., Schroeder, F. C., Jander, G.	Identification of indole glucosinolate breakdown products with antifeedant effects on Myzus persicae (green peach aphid)	Plant Journal 54, 1015-1026	doi: 10.1111/j.1365-313X.2008.03476.x
2010	Pieris rapae	Pieridae	3rd - 5th instar larvae	specialist	4-hydroxyphenethyl gls	homosinalbin	3-(4-hydroxyphenyl)propanenitrile	4-(2-cyanoethyl)phenyl sulfate and 4-(2-cyano-1-hydroxyethyl) phenyl sulfate reacts to 3-(4-hydroxyphenyl)propanoic acid and 3-hydroxy-3-(4-hydroxyphenyl)propanoic acid and are further metabolised to 4-(2-carboxyethyl)phenyl sulfate and 4-(2-carboxy-1-hydroxyethyl)phenyl sulfate	metabolism of gls through nitrile formation, hydroxylation, demethylation, sulfation, and carboxylic acid formation, excretion with faeces	Agerbirk et al. 2010	Agerbirk, N., Olsen, C.E., Poulsen, E., Jacobsen, N., Hansen, P.R.	Complex metabolism of aromatic glucosinolates in Pieris rapae caterpillars involving nitrile formation, hydroxylation, demethylation, sulfation, and host plant dependent carboxylic acid formation	Insect Biochem. Mo. Biol. 40, 126-137	doi: 10.1016/j.ibmb.2010.01.003
2010	Pieris rapae	Pieridae	3rd - 5th instar larvae	specialist	(R)-2-hydroxy-2-(4-hydroxyphenyl)ethyl gls	4-hydroxyglucosibarin	3-hydroxy-3-(4-hydroxyphenyl)propanenitrile	4-(2-cyano-1-hydroxyethyl) phenyl sulfate	metabolism of gls through nitrile formation, hydroxylation, demethylation, sulfation, and carboxylic acid formation, excretion with faeces	Agerbirk et al. 2010	Agerbirk, N., Olsen, C.E., Poulsen, E., Jacobsen, N., Hansen, P.R.	Complex metabolism of aromatic glucosinolates in Pieris rapae caterpillars involving nitrile formation, hydroxylation, demethylation, sulfation, and host plant dependent carboxylic acid formation	Insect Biochem. Mo. Biol. 40, 126-137	doi: 10.1016/j.ibmb.2010.01.003
2010	Pieris rapae	Pieridae	3rd - 5th instar larvae	specialist	4-methoxyphenethyl gls	x	3-(4-methoxyphenyl)propanenitrile	4-(2-cyanoethyl)phenyl sulfate, 4-(2-cyano-1-hydroxyethyl) phenyl sulfate	metabolism of aromatic glucosinolate through nitrile formation, hydroxylation, demethylation, sulfation, and carboxylic acid formation, excretion with faeces	Agerbirk et al. 2010	Agerbirk, N., Olsen, C.E., Poulsen, E., Jacobsen, N., Hansen, P.R.	Complex metabolism of aromatic glucosinolates in Pieris rapae caterpillars involving nitrile formation, hydroxylation, demethylation, sulfation, and host plant dependent carboxylic acid formation	Insect Biochem. Mo. Biol. 40, 126-137	doi: 10.1016/j.ibmb.2010.01.003
2010	Pieris rapae	Pieridae	3rd - 5th instar larvae	specialist	(R)-2-hydroxy-2-(4-methoxyphenyl)ethyl gls	x	3-hydroxy-3-(4-methoxyphenyl)propanenitrile	4-(2-cyano-1-hydroxyethyl) phenyl sulfate	metabolism of gls through nitrile formation, hydroxylation, demethylation, sulfation, and carboxylic acid formation, excretion with faeces	Agerbirk et al. 2010	Agerbirk, N., Olsen, C.E., Poulsen, E., Jacobsen, N., Hansen, P.R.	Complex metabolism of aromatic glucosinolates in Pieris rapae caterpillars involving nitrile formation, hydroxylation, demethylation, sulfation, and host plant dependent carboxylic acid formation	Insect Biochem. Mo. Biol. 40, 126-137	doi: 10.1016/j.ibmb.2010.01.003
2010	Athalia rosae	Tenthredinidae	final instar larvae, adults	specialist	benzyl gls	glucotropaeolin	x	benzyl gls	sequestration of benzyl gls in larval haemolyph and adults, in larvae in higher concentrations	Opitz et al. 2010	Opitz, S. E. W., Jensen, S. R., Müller, C.	Sequestration of glucosinolates and iridoid glucosides in sawfly species of the genus Athalia and their role in defense against ants	J. Chem. Ecol. 36, 148–157	doi: 10.1007/s10886-010-9740-3
2010	Athalia rosae	Tenthredinidae	final instar larvae, adults	specialist	4-hydroxybenzyl gls	glucosinalbin	x	4-hydroxybenzyl gls	sequestration of 4-hydroxybenzyl gls in larval haemolyph and adults, in larvae in higher concentrations	Opitz et al. 2010	Opitz, S. E. W., Jensen, S. R., Müller, C.	Sequestration of glucosinolates and iridoid glucosides in sawfly species of the genus Athalia and their role in defense against ants	J. Chem. Ecol. 36, 148–157	doi: 10.1007/s10886-010-9740-3
2010	Athalia liberta	Tenthredinidae	larvae, adults	specialist	2-propenyl gls/allyl gls	sinigrin	x	2-propenyl gls/allyl gls	sequestration of 2-propenyl gls in larval haemolyph and adults, in larvae in higher concentrations	Opitz et al. 2010	Opitz, S. E. W., Jensen, S. R., Müller, C.	Sequestration of glucosinolates and iridoid glucosides in sawfly species of the genus Athalia and their role in defense against ants	J. Chem. Ecol. 36, 148–157	doi: 10.1007/s10886-010-9740-3
2010	Athalia liberta	Tenthredinidae	larvae, adults	specialist	indol-3-ylmethyl gls	glucobrassicin	x	indol-3-ylmethyl gls	sequestration of indol-3-ylmethyl gls, in low concentrations in larval haemolyph and adults	Opitz et al. 2010	Opitz, S. E. W., Jensen, S. R., Müller, C.	Sequestration of glucosinolates and iridoid glucosides in sawfly species of the genus Athalia and their role in defense against ants	J. Chem. Ecol. 36, 148–157	doi: 10.1007/s10886-010-9740-3
2011	Athalia rosae	Tenthredinidae	final instar larvae	specialist	benzyl gls	glucotropaeolin	x	desulfobenzyl gls, desulfobenzyl gls-3-sulfate (dominant), benzyl gls-3-sulfate	sequestration of benzyl gls in haemolymph, metabolised to desulfobenzyl gls and further processed to desulfobenzylgls-3-sulfate; in gut: benzyl gls metabolised to benzylgls-3-sulfate, excretion of both sulfates with faeces	Opitz et al. 2011	Opitz, S.E.W.,Mix, A.,Winde, I. B., Müller, C.	Desulfation followed by sulfation: metabolism of benzylglucosinolate in Athalia rosae (Hymenoptera: Tenthredinidae)	Chembiochem 12, 1252–1257	doi: 10.1002/cbic.2011 00053
2011	Athalia rosae	Tenthredinidae	final instar larvae	specialist	2-phenylethyl gls	gluconasturtiin	x	2-phenylethyl gls-sufate	desulfation of sequestered glucosinolate, followed by sulfation, excretion with faeces	Opitz et al. 2011	Opitz, S.E.W.,Mix, A.,Winde, I. B., Müller, C.	Desulfation followed by sulfation: metabolism of benzylglucosinolate in Athalia rosae (Hymenoptera: Tenthredinidae)	Chembiochem 12, 1252–1257	doi: 10.1002/cbic.2011 00053
2011	Athalia rosae	Tenthredinidae	final instar larvae	specialist	2-propenyl gls/allyl gls	sinigrin	x	2-propenyl gls-sulfate	desulfation of sequestered glucosinolate, followed by sulfation, excretion with faeces	Opitz et al. 2011	Opitz, S.E.W.,Mix, A.,Winde, I. B., Müller, C.	Desulfation followed by sulfation: metabolism of benzylglucosinolate in Athalia rosae (Hymenoptera: Tenthredinidae)	Chembiochem 12, 1252–1257	doi: 10.1002/cbic.2011 00053
2012	Bemisia tabaci	Aleyrodidae	B and Q species based on origin; eggs, 1st - 4th nymph stage, adults	generalist	aliphatic gls with following side-chains: 3-hydroxypropyl, 8-methylsulfinyloctyl, 7-methylthioheptyl, 8-methylthiooctyl and 7-methylsulfinylheptyl	x, glucohirsutin, x, x, glucoibarin	x	(no metabolite)	constitutive and induced expression profiles of detoxification genes (belonging to the GSTs, P450s and COEs super families), differ between B and Q species	Elbaz et al. 2012	Elbaz, M., Halon, E., Malka, O., Malitsky, S., Blum, E., Aharoni, A., & Morin, S.	Asymmetric adaptation to indolic and aliphatic glucosinolates in the B and Q sibling species of Bemisia tabaci (Hemiptera: Aleyrodidae)	Mol. Ecol. 21, 4533-4546	doi: 10.1111/j.1365-294X.2012.05713
2012	Bemisia tabaci	Aleyrodidae	B and Q species based on origin; eggs, 1st - 4th nymph stage, adults	generalist	indole gls with following side-chains: 4-methyoxy-3-indolylmethyl, 1-methoxy-3- indolylmethyl, 3-indolylmethyl and 4-hydroxy-3-indolylmethyl	4-methoxyglucobrassicin, neoglucobrassicin, glucobrassicin, 4-hydroxyglucobrassicin	x	(no metabolite)	constitutive and induced expression profiles of detoxification genes (belonging to the GSTs, P450s and COEs super families), differ between B and Q species	Elbaz et al. 2012	Elbaz, M., Halon, E., Malka, O., Malitsky, S., Blum, E., Aharoni, A., & Morin, S.	Asymmetric adaptation to indolic and aliphatic glucosinolates in the B and Q sibling species of Bemisia tabaci (Hemiptera: Aleyrodidae)	Mol. Ecol. 21, 4533-4546	doi: 10.1111/j.1365-294X.2012.05713
2012	Athalia rosae rosae	Tenthredinidae	larvae, adults	specialist	4-hydroxybenzyl gls	glucosinalbin	(no hydrolysis reaction?)	4-hydroxybenzyl gls	sequestration of gls	Opitz et al. 2012	Opitz, S. E. W., Boevé, J.-L., Nagy, Z. T., Sonet, G., Koch, F., Müller, C.	Host shifts from Lamiales to Brassicaceae in the sawfly genus Athalia	Plos One 7, e33649	doi:10.1371/journal.pone.0033649
2012	Athalia liberta	Tenthredinidae	larvae	specialist	various gls	x	(no hydrolysis reaction?)	respective gls	sequestration of gls	Opitz et al. 2012	Opitz, S. E. W., Boevé, J.-L., Nagy, Z. T., Sonet, G., Koch, F., Müller, C.	Host shifts from Lamiales to Brassicaceae in the sawfly genus Athalia	Plos One 7, e33649	doi:10.1371/journal.pone.0033649
2012	Athalia lugens	Tenthredinidae	larvae	specialist	various gls	x	(no hydrolysis reaction?)	respective gls	sequestration of gls	Opitz et al. 2012	Opitz, S. E. W., Boevé, J.-L., Nagy, Z. T., Sonet, G., Koch, F., Müller, C.	Host shifts from Lamiales to Brassicaceae in the sawfly genus Athalia	Plos One 7, e33649	doi:10.1371/journal.pone.0033649
2012	Athalia excisa	Tenthredinidae	adults	specialist	various gls	x	(no hydrolysis reaction?)	respective gls	sequestration of gls	Opitz et al. 2012	Opitz, S. E. W., Boevé, J.-L., Nagy, Z. T., Sonet, G., Koch, F., Müller, C.	Host shifts from Lamiales to Brassicaceae in the sawfly genus Athalia	Plos One 7, e33649	doi:10.1371/journal.pone.0033649
2012	Athalia flavobasalis	Tenthredinidae	adults	specialist	various gls	x	(no hydrolysis reaction?)	respective gls	sequestration of gls	Opitz et al. 2012	Opitz, S. E. W., Boevé, J.-L., Nagy, Z. T., Sonet, G., Koch, F., Müller, C.	Host shifts from Lamiales to Brassicaceae in the sawfly genus Athalia	Plos One 7, e33649	doi:10.1371/journal.pone.0033649
2012	Athalia guillarmodi	Tenthredinidae	adults	specialist	various gls	x	(no hydrolysis reaction?)	respective gls	sequestration of gls	Opitz et al. 2012	Opitz, S. E. W., Boevé, J.-L., Nagy, Z. T., Sonet, G., Koch, F., Müller, C.	Host shifts from Lamiales to Brassicaceae in the sawfly genus Athalia	Plos One 7, e33649	doi:10.1371/journal.pone.0033649
2012	Athalia himantopus	Tenthredinidae	adults	specialist	various gls	x	(no hydrolysis reaction?)	respective gls	sequestration of gls	Opitz et al. 2012	Opitz, S. E. W., Boevé, J.-L., Nagy, Z. T., Sonet, G., Koch, F., Müller, C.	Host shifts from Lamiales to Brassicaceae in the sawfly genus Athalia	Plos One 7, e33649	doi:10.1371/journal.pone.0033649
2012	Athalia marginipennis	Tenthredinidae	adults	specialist	various gls	x	(no hydrolysis reaction?)	respective gls	sequestration of gls	Opitz et al. 2012	Opitz, S. E. W., Boevé, J.-L., Nagy, Z. T., Sonet, G., Koch, F., Müller, C.	Host shifts from Lamiales to Brassicaceae in the sawfly genus Athalia	Plos One 7, e33649	doi:10.1371/journal.pone.0033649
2012	Athalia obsoleta	Tenthredinidae	adults	specialist	various gls	x	(no hydrolysis reaction?)	respective gls	sequestration of gls	Opitz et al. 2012	Opitz, S. E. W., Boevé, J.-L., Nagy, Z. T., Sonet, G., Koch, F., Müller, C.	Host shifts from Lamiales to Brassicaceae in the sawfly genus Athalia	Plos One 7, e33649	doi:10.1371/journal.pone.0033649
2012	Athalia rosae ruficornis	Tenthredinidae	adults	specialist	various gls	x	(no hydrolysis reaction?)	respective gls	sequestration of gls	Opitz et al. 2012	Opitz, S. E. W., Boevé, J.-L., Nagy, Z. T., Sonet, G., Koch, F., Müller, C.	Host shifts from Lamiales to Brassicaceae in the sawfly genus Athalia	Plos One 7, e33649	doi:10.1371/journal.pone.0033649
2012	Athalia ustipennis	Tenthredinidae	adults	specialist	various gls	x	(no hydrolysis reaction?)	respective gls	sequestration of gls	Opitz et al. 2012	Opitz, S. E. W., Boevé, J.-L., Nagy, Z. T., Sonet, G., Koch, F., Müller, C.	Host shifts from Lamiales to Brassicaceae in the sawfly genus Athalia	Plos One 7, e33649	doi:10.1371/journal.pone.0033649
2012	Athalia cordata	Tenthredinidae	larvae	generalist	4-hydroxybenzyl gls	glucosinalbin	(no hydrolysis reaction?)	(no metabolite)	no sequestration of gls	Opitz et al. 2012	Opitz, S. E. W., Boevé, J.-L., Nagy, Z. T., Sonet, G., Koch, F., Müller, C.	Host shifts from Lamiales to Brassicaceae in the sawfly genus Athalia	Plos One 7, e33649	doi:10.1371/journal.pone.0033649
2012	Athalia circularis	Tenthredinidae	larvae	specialist	4-hydroxybenzyl gls	glucosinalbin	(no hydrolysis reaction?)	(no metabolite)	no sequestration of gls	Opitz et al. 2012	Opitz, S. E. W., Boevé, J.-L., Nagy, Z. T., Sonet, G., Koch, F., Müller, C.	Host shifts from Lamiales to Brassicaceae in the sawfly genus Athalia	Plos One 7, e33649	doi:10.1371/journal.pone.0033649
2012	Athalia bicolor	Tenthredinidae	larvae	specialist	various gls	x	(no hydrolysis reaction?)	(no metabolite)	no sequestration of gls	Opitz et al. 2012	Opitz, S. E. W., Boevé, J.-L., Nagy, Z. T., Sonet, G., Koch, F., Müller, C.	Host shifts from Lamiales to Brassicaceae in the sawfly genus Athalia	Plos One 7, e33649	doi:10.1371/journal.pone.0033649
2012	Athalia scioensis	Tenthredinidae	larvae	specialist	various gls	x	(no hydrolysis reaction?)	(no metabolite)	no sequestration of gls	Opitz et al. 2012	Opitz, S. E. W., Boevé, J.-L., Nagy, Z. T., Sonet, G., Koch, F., Müller, C.	Host shifts from Lamiales to Brassicaceae in the sawfly genus Athalia	Plos One 7, e33649	doi:10.1371/journal.pone.0033649
2012	Spodoptera littoralis	Noctuidae	4th instar larvae	generalist	4-methylsulfinylbutyl gls	glucoraphanin	4-methylsulfinylbutyl isothiocyanate (dominant) and nitrile	GSH-, CysGly- and Cys-conjugates of 4-methylsulfinylbutyl isothiocyanate	partly conjugation with amino acids, majority unmetabolised, excretion with faeces	Schramm et al. 2012	Schramm, K., Vassão, D. G., Reichelt,M., Gershenzon, J., and Wittstock, U.	Metabolism of glucosinolate-derived isothiocyanates to glutathione conjugates in generalist lepidopteran herbivores	Insect Biochem. Mol. Biol. 42, 174–182	doi: 10.1016/j.ibmb.2011.12.002
2012	Spodoptera littoralis	Noctuidae	4th instar larvae	generalist	benzyl gls	glucotropaeolin	benzyl isothiocyanate	GSH-, CysGly- and Cys-conjugates of benzyl isothiocyanate	partly conjugation with amino acids, majority unmetabolised, excretion with faeces	Schramm et al. 2012	Schramm, K., Vassão, D. G., Reichelt,M., Gershenzon, J., and Wittstock, U.	Metabolism of glucosinolate-derived isothiocyanates to glutathione conjugates in generalist lepidopteran herbivores	Insect Biochem. Mol. Biol. 42, 174–182	doi: 10.1016/j.ibmb.2011.12.002
2012	Spodoptera littoralis	Noctuidae	4th instar larvae	generalist	2-propenyl gls/allyl gls	sinigrin	2-propenyl gls/allyl isothiocyanate	GSH-, CysGly- and Cys-conjugates of 2-propenyl isothiocyanate	partly conjugation with amino acids, majority unmetabolised, excretion with faeces	Schramm et al. 2012	Schramm, K., Vassão, D. G., Reichelt,M., Gershenzon, J., and Wittstock, U.	Metabolism of glucosinolate-derived isothiocyanates to glutathione conjugates in generalist lepidopteran herbivores	Insect Biochem. Mol. Biol. 42, 174–182	doi: 10.1016/j.ibmb.2011.12.002
2012	Spodoptera littoralis	Noctuidae	4th instar larvae	generalist	4-methylthiobutyl gls	glucoerucin	4-methylthiobutyl isothiocyanate	GSH-, CysGly- and Cys-conjugates of 4-methylthiobutyl isothiocyanate	partly conjugation with amino acids, majority unmetabolised, excretion with faeces	Schramm et al. 2012	Schramm, K., Vassão, D. G., Reichelt,M., Gershenzon, J., and Wittstock, U.	Metabolism of glucosinolate-derived isothiocyanates to glutathione conjugates in generalist lepidopteran herbivores	Insect Biochem. Mol. Biol. 42, 174–182	doi: 10.1016/j.ibmb.2011.12.002
2012	Spodoptera exigua	Noctuidae	4th instar larvae	generalist	4-methylsulfinylbutyl gls	glucoraphanin	4-methylsulfinylbutyl isothiocyanate	GSH-, CysGly- and Cys-conjugates of 4-methylsulfinylbutyl isothiocyanate	varying amounts of amino acid conjugates, excretion with faeces	Schramm et al. 2012	Schramm, K., Vassão, D. G., Reichelt,M., Gershenzon, J., and Wittstock, U.	Metabolism of glucosinolate-derived isothiocyanates to glutathione conjugates in generalist lepidopteran herbivores	Insect Biochem. Mol. Biol. 42, 174–182	doi: 10.1016/j.ibmb.2011.12.002
2012	Spodoptera exigua	Noctuidae	4th instar larvae	generalist	benzyl gls	glucotropaeolin	benzyl isothiocyanate	GSH-, CysGly- and Cys-conjugates of benzyl isothiocyanate	varying amounts of amino acid conjugates, excretion with faeces	Schramm et al. 2012	Schramm, K., Vassão, D. G., Reichelt,M., Gershenzon, J., and Wittstock, U.	Metabolism of glucosinolate-derived isothiocyanates to glutathione conjugates in generalist lepidopteran herbivores	Insect Biochem. Mol. Biol. 42, 174–182	doi: 10.1016/j.ibmb.2011.12.002
2012	Spodoptera exigua	Noctuidae	4th instar larvae	generalist	2-propenyl gls/allyl gls	sinigrin	2-propenyl /allyl isothiocyanate	GSH-, CysGly- and Cys-conjugates of 2-propenyl isothiocyanate	varying amounts of amino acid conjugates, excretion with faeces	Schramm et al. 2012	Schramm, K., Vassão, D. G., Reichelt,M., Gershenzon, J., and Wittstock, U.	Metabolism of glucosinolate-derived isothiocyanates to glutathione conjugates in generalist lepidopteran herbivores	Insect Biochem. Mol. Biol. 42, 174–182	doi: 10.1016/j.ibmb.2011.12.002
2012	Spodoptera exigua	Noctuidae	4th instar larvae	generalist	4-methylthiobutyl gls	glucoerucin	4-methylthiobutyl isothiocyanate	GSH-, CysGly- and Cys-conjugates of 4-methylthiobutyl isothiocyanate	varying amounts of amino acid conjugates, excretion with faeces	Schramm et al. 2012	Schramm, K., Vassão, D. G., Reichelt,M., Gershenzon, J., and Wittstock, U.	Metabolism of glucosinolate-derived isothiocyanates to glutathione conjugates in generalist lepidopteran herbivores	Insect Biochem. Mol. Biol. 42, 174–182	doi: 10.1016/j.ibmb.2011.12.002
2012	Mamestra brassicae	Noctuidae	4th instar larvae	generalist	4-methylsulfinylbutyl gls	glucoraphanin	4-methylsulfinylbutyl isothiocyanate	GSH-, CysGly- and Cys-conjugates of 4-methylsulfinylbutyl isothiocyanate	varying amounts of amino acid conjugates, excretion with faeces	Schramm et al. 2012	Schramm, K., Vassão, D. G., Reichelt,M., Gershenzon, J., and Wittstock, U.	Metabolism of glucosinolate-derived isothiocyanates to glutathione conjugates in generalist lepidopteran herbivores	Insect Biochem. Mol. Biol. 42, 174–182	doi: 10.1016/j.ibmb.2011.12.002
2012	Mamestra brassicae	Noctuidae	4th instar larvae	generalist	benzyl gls	glucotropaeolin	benzyl isothiocyanate	GSH-, CysGly- and Cys-conjugates of benzyl isothiocyanate	varying amounts of amino acid conjugates, excretion with faeces	Schramm et al. 2012	Schramm, K., Vassão, D. G., Reichelt,M., Gershenzon, J., and Wittstock, U.	Metabolism of glucosinolate-derived isothiocyanates to glutathione conjugates in generalist lepidopteran herbivores	Insect Biochem. Mol. Biol. 42, 174–182	doi: 10.1016/j.ibmb.2011.12.002
2012	Mamestra brassicae	Noctuidae	4th instar larvae	generalist	2-propenyl gls/allyl gls	sinigrin	2-propenyl /allyl isothiocyanate	GSH-, CysGly- and Cys-conjugates of 2-propenyl isothiocyanate	varying amounts of amino acid conjugates, excretion with faeces	Schramm et al. 2012	Schramm, K., Vassão, D. G., Reichelt,M., Gershenzon, J., and Wittstock, U.	Metabolism of glucosinolate-derived isothiocyanates to glutathione conjugates in generalist lepidopteran herbivores	Insect Biochem. Mol. Biol. 42, 174–182	doi: 10.1016/j.ibmb.2011.12.002
2012	Mamestra brassicae	Noctuidae	4th instar larvae	generalist	4-methylthiobutyl gls	glucoerucin	4-methylthiobutyl isothiocyanate	GSH-, CysGly- and Cys-conjugates of 4-methylthiobutyl isothiocyanate	varying amounts of amino acid conjugates, excretion with faeces	Schramm et al. 2012	Schramm, K., Vassão, D. G., Reichelt,M., Gershenzon, J., and Wittstock, U.	Metabolism of glucosinolate-derived isothiocyanates to glutathione conjugates in generalist lepidopteran herbivores	Insect Biochem. Mol. Biol. 42, 174–182	doi: 10.1016/j.ibmb.2011.12.002
2012	Trichoplusia ni	Noctuidae	4th instar larvae	generalist	4-methylsulfinylbutyl gls	glucoraphanin	4-methylsulfinylbutyl isothiocyanate	GSH-, CysGly- and Cys-conjugates of 4-methylsulfinylbutyl isothiocyanate	varying amounts of amino acid conjugates, excretion with faeces	Schramm et al. 2012	Schramm, K., Vassão, D. G., Reichelt,M., Gershenzon, J., and Wittstock, U.	Metabolism of glucosinolate-derived isothiocyanates to glutathione conjugates in generalist lepidopteran herbivores	Insect Biochem. Mol. Biol. 42, 174–182	doi: 10.1016/j.ibmb.2011.12.002
2012	Trichoplusia ni	Noctuidae	4th instar larvae	generalist	benzyl gls	glucotropaeolin	benzyl isothiocyanate	GSH-, CysGly- and Cys-conjugates of benzyl isothiocyanate	varying amounts of amino acid conjugates, excretion with faeces	Schramm et al. 2012	Schramm, K., Vassão, D. G., Reichelt,M., Gershenzon, J., and Wittstock, U.	Metabolism of glucosinolate-derived isothiocyanates to glutathione conjugates in generalist lepidopteran herbivores	Insect Biochem. Mol. Biol. 42, 174–182	doi: 10.1016/j.ibmb.2011.12.002
2012	Trichoplusia ni	Noctuidae	4th instar larvae	generalist	2-propenyl gls/allyl gls	sinigrin	2-propenyl /allyl isothiocyanate	GSH-, CysGly- and Cys-conjugates of 2-propenyl isothiocyanate	varying amounts of amino acid conjugates, excretion with faeces	Schramm et al. 2012	Schramm, K., Vassão, D. G., Reichelt,M., Gershenzon, J., and Wittstock, U.	Metabolism of glucosinolate-derived isothiocyanates to glutathione conjugates in generalist lepidopteran herbivores	Insect Biochem. Mol. Biol. 42, 174–182	doi: 10.1016/j.ibmb.2011.12.002
2012	Trichoplusia ni	Noctuidae	4th instar larvae	generalist	4-methylthiobutyl gls	glucoerucin	4-methylthiobutyl isothiocyanate	GSH-, CysGly- and Cys-conjugates of 4-methylthiobutyl isothiocyanate	varying amounts of amino acid conjugates, excretion with faeces	Schramm et al. 2012	Schramm, K., Vassão, D. G., Reichelt,M., Gershenzon, J., and Wittstock, U.	Metabolism of glucosinolate-derived isothiocyanates to glutathione conjugates in generalist lepidopteran herbivores	Insect Biochem. Mol. Biol. 42, 174–182	doi: 10.1016/j.ibmb.2011.12.002
2012	Helicoverpa armigera	Noctuidae	4th instar larvae	generalist	4-methylsulfinylbutyl gls	glucoraphanin	4-methylsulfinylbutyl isothiocyanate	GSH-, CysGly- and Cys-conjugates of 4-methylsulfinylbutyl isothiocyanate	varying amounts of amino acid conjugates, excretion with faeces	Schramm et al. 2012	Schramm, K., Vassão, D. G., Reichelt,M., Gershenzon, J., and Wittstock, U.	Metabolism of glucosinolate-derived isothiocyanates to glutathione conjugates in generalist lepidopteran herbivores	Insect Biochem. Mol. Biol. 42, 174–182	doi: 10.1016/j.ibmb.2011.12.002
2012	Helicoverpa armigera	Noctuidae	4th instar larvae	generalist	benzyl gls	glucotropaeolin	benzyl isothiocyanate	GSH-, CysGly- and Cys-conjugates of benzyl isothiocyanate	varying amounts of amino acid conjugates, excretion with faeces	Schramm et al. 2012	Schramm, K., Vassão, D. G., Reichelt,M., Gershenzon, J., and Wittstock, U.	Metabolism of glucosinolate-derived isothiocyanates to glutathione conjugates in generalist lepidopteran herbivores	Insect Biochem. Mol. Biol. 42, 174–182	doi: 10.1016/j.ibmb.2011.12.002
2012	Helicoverpa armigera	Noctuidae	4th instar larvae	generalist	2-propenyl gls/allyl gls	sinigrin	2-propenyl /allyl isothiocyanate	GSH-, CysGly- and Cys-conjugates of 2-propenyl isothiocyanate	varying amounts of amino acid conjugates, excretion with faeces	Schramm et al. 2012	Schramm, K., Vassão, D. G., Reichelt,M., Gershenzon, J., and Wittstock, U.	Metabolism of glucosinolate-derived isothiocyanates to glutathione conjugates in generalist lepidopteran herbivores	Insect Biochem. Mol. Biol. 42, 174–182	doi: 10.1016/j.ibmb.2011.12.002
2012	Helicoverpa armigera	Noctuidae	4th instar larvae	generalist	4-methylthiobutyl gls	glucoerucin	4-methylthiobutyl isothiocyanate	GSH-, CysGly- and Cys-conjugates of 4-methylthiobutyl isothiocyanate	varying amounts of amino acid conjugates, excretion with faeces	Schramm et al. 2012	Schramm, K., Vassão, D. G., Reichelt,M., Gershenzon, J., and Wittstock, U.	Metabolism of glucosinolate-derived isothiocyanates to glutathione conjugates in generalist lepidopteran herbivores	Insect Biochem. Mol. Biol. 42, 174–182	doi: 10.1016/j.ibmb.2011.12.002
2012	Pieris rapae	Pieridae	larvae	specialist	benzyl gls	glucotropaeolin	phenylacetonitrile	N-phenylacetylglycine, N-benzoylglycine	formation of nitrile (cyanide) and conjugation with glycine; detoxification of cyanide by β-cyanoalanine synthase and rhodanese	Stauber et al. 2012	Stauber, E.J., Kuczka, P., van Ohlen, M., Vogt, B., Janowitz, T., Piotrowski, M., et al.	Turning the ‘mustard oil bomb’ into a ‘cyanide bomb’: aromatic glucosinolate metabolism in a specialist insect herbivore	Plos One 7, e35545	doi: 10.1371/journal.pone.0035545
2012	Pieris rapae	Pieridae	larvae	specialist	2-phenylethyl gls	gluconasturtiin	3-phenylpropionitrile	N-phenylacetylglycine, N-benzoylglycine, N-(3-phenylpropionyl)glycine	formation of nitrile (cyanide) and conjugation with glycine; detoxification of cyanide by β-cyanoalanine synthase and rhodanese	Stauber et al. 2012	Stauber, E.J., Kuczka, P., van Ohlen, M., Vogt, B., Janowitz, T., Piotrowski, M., et al.	Turning the ‘mustard oil bomb’ into a ‘cyanide bomb’: aromatic glucosinolate metabolism in a specialist insect herbivore	Plos One 7, e35545	doi: 10.1371/journal.pone.0035545
2014	Athalia rosae	Tenthredinidae	5th larval instar	specialist	4-hydroxybenzyl gls	glucosinalbin	(no hydrolysis reaction?)	4-hydroxybenzyl gls	rapid sequestration of gls into haemolymph	Abdalsamee et al. 2014	Abdalsamee, M.K., Giampà, M., Niehaus, K., Müller, C.	Rapid incorporation of glucosinolates as a strategy used by a herbivore to prevent activation by myrosinases	Insect Biochem. Mol. Biol. 52, 115-123	doi: 10.1016/j.ibmb.2014.07.002
2014	Athalia rosae	Tenthredinidae	5th larval instar	specialist	benzyl gls	glucotropaeolin	(no hydrolysis reaction?)	benzyl gls	rapid sequestration of gls into haemolymph	Abdalsamee et al. 2014	Abdalsamee, M.K., Giampà, M., Niehaus, K., Müller, C.	Rapid incorporation of glucosinolates as a strategy used by a herbivore to prevent activation by myrosinases	Insect Biochem. Mol. Biol. 52, 115-123	doi: 10.1016/j.ibmb.2014.07.002
2014	Phyllotreta striolata	Chrysomelidae	adults	specialist	indole gls with following side chains: indol-3-ylmethyl; 1-methoxyindol-3-ylmethyl; 4-methoxyindol-3-ylmethyl; 4-hydroxyindol-3-ylmethyl	glucobrassicin, neoglucobrassicin, 4-methoxyglucobrassicin, 4-hydroxyglucobrassicin	respective isothiocyanates	indole gls with following side chains: indol-3-ylmethyl; 1-methoxyindol-3-ylmethyl; 4-methoxyindol-3-ylmethyl; 4-hydroxyindol-3-ylmethyl	selective accumulation/sequestration of gls and own beetle myrosinase	Beran et al. 2014	Beran, F., Pauchet, Y., Kunert, G., Reichelt, M.,Wielsch, N., Vogel, H., et al.	Phyllotreta striolata flea beetles use host plant defense compounds to create their own glucosinolate-myrosinase system	Proc. Natl. Acad. Sci. U.S.A. 111, 7349–7354	doi: 10.1073/pnas.1321781111
2014	Phyllotreta striolata	Chrysomelidae	adults	specialist	aliphatic gls with following side chains: 3-butenyl; 4-methylsulfinyl-3-butenyl; 7-methylsulfinylheptyl; 8-methylsulfinyloctyl; 5-methylsulfinylpentyl; 4-methylthiobutyl; 4-methylthio-3-butenyl; 2-hydroxy-3-butenyl; 4-pentenyl, 4-methylsulfinylpropyl, 3-methylsulfinylpropyl	gluconapin, glucoraphenin, glucoibarin, glucohirsutin, glucoalyssin, glucoerucin, x, progoitrin, glucobrassicanapin, x, glucoiberin	respective isothiocyanates	aliphatic gls with following side chains: 3-butenyl; 4-methylsulfinyl-3-butenyl; 7-methylsulfinylheptyl; 8-methylsulfinyloctyl; 5-methylsulfinylpentyl; 4-methylthiobutyl; 4-methylthio-3-butenyl; 2-hydroxy-3-butenyl; 4-pentenyl, 4-methylsulfinylpropyl, 3-methylsulfinylpropyl	selective sequestration of glucosinolates and own beetle myrosinase	Beran et al. 2014	Beran, F., Pauchet, Y., Kunert, G., Reichelt, M.,Wielsch, N., Vogel, H., et al.	Phyllotreta striolata flea beetles use host plant defense compounds to create their own glucosinolate-myrosinase system	Proc. Natl. Acad. Sci. U.S.A. 111, 7349–7354	doi: 10.1073/pnas.1321781111
2014	Phyllotreta striolata	Chrysomelidae	adults	specialist	benzenic gls with following side chains: benzyl, 4-hydroxybenzyl	glucotropeolin, glucosinalbin	respective isothiocyanates	only traces of benzyl gls and 4-hydroxybenzyl gls	no sequenstration of benzenic gls	Beran et al. 2014	Beran, F., Pauchet, Y., Kunert, G., Reichelt, M.,Wielsch, N., Vogel, H., et al.	Phyllotreta striolata flea beetles use host plant defense compounds to create their own glucosinolate-myrosinase system	Proc. Natl. Acad. Sci. U.S.A. 111, 7349–7354	doi: 10.1073/pnas.1321781111
2014	Scaptomyza flava	Drosophilidae	larvae	specialist	4-methylsulfinylbutyl gls	glucoraphanin	4-methylsulfinylbutyl isothiocyanate (ITC) and nitrile	ITC, nitrile and ITC-derived metabolites of the mercapturic acid pathway	conjugation with glutathione and subsequent hydrolytic modification	Gloss et al. 2014	Gloss, A. D., Vassão, D. G., Hailey, A. L., Dittrich, A. C. N., Schramm, K., Reichelt, M., et al.	Evolution in an ancient detoxification pathway is coupled with a transition to herbivory in the Drosophilidae	Mol. Biol. Evol. 31, 2441–2456	doi: 10.1093/molbev/msu201
2014	Scaptomyza nigrita	Drosophilidae	larvae	specialist	host plant gls: benzyl gls, phenylethyl gls, isopropyl gls, isobutyl gls, sec-butyl gls	glucotropaeolin, gluconasturtiin, glucoputranjivin, x, x	respective isothiocyanates	ITC and ITC-derived metabolites of the mercapturic acid pathway	conjugation with glutathione	Gloss et al. 2014	Gloss, A. D., Vassão, D. G., Hailey, A. L., Dittrich, A. C. N., Schramm, K., Reichelt, M., et al.	Evolution in an ancient detoxification pathway is coupled with a transition to herbivory in the Drosophilidae	Mol. Biol. Evol. 31, 2441–2456	doi: 10.1093/molbev/msu201
2014	Drosophila melanogaster	Drosophilidae	adult	generalist	4-methylsulfinylbutyl gls	glucoraphanin	4-methylsulfinylbutyl isothiocyanate	ITC-derived metabolites of the mercapturic acid pathway	conjugation with glutathione	Gloss et al. 2014	Gloss, A. D., Vassão, D. G., Hailey, A. L., Dittrich, A. C. N., Schramm, K., Reichelt, M., et al.	Evolution in an ancient detoxification pathway is coupled with a transition to herbivory in the Drosophilidae	Mol. Biol. Evol. 31, 2441–2457	doi: 10.1093/molbev/msu202
2015	Brevicoryne brassicae	Aphididae	nymphs, wingless adults	specialist	4-hydroxy-4-pentenyl gls	gluconapoleiferin	(no hydrolysis reaction?)	4-hydroxy-4-pentenyl gls	comparable concentrations of 4-hydroxy-4-pentenyl gls in nymphs, adults and honeydew	Goodey et al. 2015	Goodey, N. A., Florance, H. V., Smirnoff, N., Hodgson, D. J.	Aphids pick their poison: selective sequestration of plant chemicals affects host plant use in a specialist herbivore	J. Chem. Ecol. 41, 956-964	doi: 10.1007/s10886-015-0634-2
2015	Brevicoryne brassicae	Aphididae	nymphs, wingless adults	specialist	(R)-2-hydroxy-3-butenyl gls	progoitrin	(no hydrolysis reaction?)	(R)-2-hydroxy-3-butenyl gls	sequestration of (R)-2-hydroxy-3-butenyl gls particularly in nymphs, mostly excretion with honeydew in adults	Goodey et al. 2015	Goodey, N. A., Florance, H. V., Smirnoff, N., Hodgson, D. J.	Aphids pick their poison: selective sequestration of plant chemicals affects host plant use in a specialist herbivore	J. Chem. Ecol. 41, 956-964	doi: 10.1007/s10886-015-0634-2
2015	Brevicoryne brassicae	Aphididae	nymphs, wingless adults	specialist	3-butenyl gls	gluconapin	(no hydrolysis reaction?)	3-butenyl gls	sequestration of 3-butenly gls particularly in nymphs, mostly excretion with honeydew in adults	Goodey et al. 2015	Goodey, N. A., Florance, H. V., Smirnoff, N., Hodgson, D. J.	Aphids pick their poison: selective sequestration of plant chemicals affects host plant use in a specialist herbivore	J. Chem. Ecol. 41, 956-964	doi: 10.1007/s10886-015-0634-2
2015	Brevicoryne brassicae	Aphididae	nymphs, wingless adults	specialist	2-propenyl gls	sinigrin	(no hydrolysis reaction?)	2-propenyl gls	sequestration of 2-propenyl gls particularly in adults, excretion with honeydew	Goodey et al. 2015	Goodey, N. A., Florance, H. V., Smirnoff, N., Hodgson, D. J.	Aphids pick their poison: selective sequestration of plant chemicals affects host plant use in a specialist herbivore	J. Chem. Ecol. 41, 956-964	doi: 10.1007/s10886-015-0634-2
2015	Brevicoryne brassicae	Aphididae	nymphs, wingless adults	specialist	indol-3-ymethyl gls	glucobrassicin	(no hydrolysis reaction?)	indol-3-ylmethyl gls	sequestration of indol-3-ylmethyl gls, lowest concentration in adults	Goodey et al. 2015	Goodey, N. A., Florance, H. V., Smirnoff, N., Hodgson, D. J.	Aphids pick their poison: selective sequestration of plant chemicals affects host plant use in a specialist herbivore	J. Chem. Ecol. 41, 956-964	doi: 10.1007/s10886-015-0634-2
2016	Bemisia tabaci	Aleyrodidae	adults	generalist	2-propenyl gls/allyl gls	sinigrin	(no hydrolysis reaction?)	desulfo-2-propenyl gls	desulfation of gls by sufatase, excretion with honeydew	Malka et al. 2016	Malka, O., Shekhov, A., Reichelt, M., Gershenzon, J., Vassão, D. G., Morin, S.	Glucosinolate desulfation by the phloem-feeding insect Bemisia tabaci	J. Chem. Ecol. 42, 230–235	doi: 10.1007/s10886-016-0675-1
2016	Bemisia tabaci	Aleyrodidae	adults	generalist	2-hydroxy-3-butenyl gls	progoitrin	(no hydrolysis reaction?)	desulfo-2-hydroxy-3-butenyl gls	desulfation of gls by sufatase, excretion with honeydew	Malka et al. 2016	Malka, O., Shekhov, A., Reichelt, M., Gershenzon, J., Vassão, D. G., Morin, S.	Glucosinolate desulfation by the phloem-feeding insect Bemisia tabaci	J. Chem. Ecol. 42, 230–235	doi: 10.1007/s10886-016-0675-1
2016	Bemisia tabaci	Aleyrodidae	adults	generalist	4-methylthiobutyl gls	glucoerucin	(no hydrolysis reaction?)	desulfo-4-methylthiobutyl gls	desulfation of gls by sulfatase, excretion with honeydew	Malka et al. 2016	Malka, O., Shekhov, A., Reichelt, M., Gershenzon, J., Vassão, D. G., Morin, S.	Glucosinolate desulfation by the phloem-feeding insect Bemisia tabaci	J. Chem. Ecol. 42, 230–235	doi: 10.1007/s10886-016-0675-1
2016	Bemisia tabaci	Aleyrodidae	adults	generalist	3-methylsulfinylpropyl gls	glucoiberin	(no hydrolysis reaction?)	desulfo-4-3-methylsulfinylpropyl gls	desulfation of gls by sufatase, excretion with honeydew	Malka et al. 2016	Malka, O., Shekhov, A., Reichelt, M., Gershenzon, J., Vassão, D. G., Morin, S.	Glucosinolate desulfation by the phloem-feeding insect Bemisia tabaci	J. Chem. Ecol. 42, 230–235	doi: 10.1007/s10886-016-0675-1
2016	Bemisia tabaci	Aleyrodidae	adults	generalist	4-hydroxybenzyl gls	glucosinalbin	(no hydrolysis reaction?)	desulfo-4-hydroxybenzyl gls	desulfation of gls by sulfatase, excretion with honeydew	Malka et al. 2016	Malka, O., Shekhov, A., Reichelt, M., Gershenzon, J., Vassão, D. G., Morin, S.	Glucosinolate desulfation by the phloem-feeding insect Bemisia tabaci	J. Chem. Ecol. 42, 230–235	doi: 10.1007/s10886-016-0675-1
2016	Bemisia tabaci	Aleyrodidae	adults	generalist	4-methylsulfinylbutyl gls	glucoraphanin	(no hydrolysis reaction?)	desulfo-4-methylsulfinylbutyl gls	desulfation of gls by sulfatase, excretion with honeydew	Malka et al. 2016	Malka, O., Shekhov, A., Reichelt, M., Gershenzon, J., Vassão, D. G., Morin, S.	Glucosinolate desulfation by the phloem-feeding insect Bemisia tabaci	J. Chem. Ecol. 42, 230–235	doi: 10.1007/s10886-016-0675-1
2016	Bemisia tabaci	Aleyrodidae	adults	generalist	indol-3-ylmethyl gls	glucobrassicin	(no hydrolysis reaction?)	desulfo-indol-3-ylmethyl gls	desulfation of gls by sulfatase, excretion with honeydew	Malka et al. 2016	Malka, O., Shekhov, A., Reichelt, M., Gershenzon, J., Vassão, D. G., Morin, S.	Glucosinolate desulfation by the phloem-feeding insect Bemisia tabaci	J. Chem. Ecol. 42, 230–235	doi: 10.1007/s10886-016-0675-1
2016	Bemisia tabaci	Aleyrodidae	adults	generalist	5-methylsulfinylpentyl gls	glucoalyssin	(no hydrolysis reaction?)	desulfo-5-methylsulfinylpentyl gls	desulfation of gls by sulfatase, excretion with honeydew	Malka et al. 2016	Malka, O., Shekhov, A., Reichelt, M., Gershenzon, J., Vassão, D. G., Morin, S.	Glucosinolate desulfation by the phloem-feeding insect Bemisia tabaci	J. Chem. Ecol. 42, 230–235	doi: 10.1007/s10886-016-0675-1
2016	Bemisia tabaci	Aleyrodidae	adults	generalist	1-methoxyindol-3-ylmethyl gls	neoglucobrassicin	(no hydrolysis reaction?)	desulfo-1-methoxyindol-3-ylmethyl gls	desulfation of gls by sulfatase, excretion with honeydew	Malka et al. 2016	Malka, O., Shekhov, A., Reichelt, M., Gershenzon, J., Vassão, D. G., Morin, S.	Glucosinolate desulfation by the phloem-feeding insect Bemisia tabaci	J. Chem. Ecol. 42, 230–235	doi: 10.1007/s10886-016-0675-1
2016	Bemisia tabaci	Aleyrodidae	adults	generalist	4-methoxyindol-3-ylmethyl gls	4-hydroxyglucobrassicin	(no hydrolysis reaction?)	desulfo-4-methoxyindol-3-ylmethyl gls	desulfation of gls by sulfatase, excretion with honeydew	Malka et al. 2016	Malka, O., Shekhov, A., Reichelt, M., Gershenzon, J., Vassão, D. G., Morin, S.	Glucosinolate desulfation by the phloem-feeding insect Bemisia tabaci	J. Chem. Ecol. 42, 230–235	doi: 10.1007/s10886-016-0675-1
2016	Bemisia tabaci	Aleyrodidae	adults	generalist	7-methylsulfinylheptyl gls	glucoibarin	(no hydrolysis reaction?)	desulfo-7-methylsulfinylheptyl gls	desulfation of gls by sulfatase, excretion with honeydew	Malka et al. 2016	Malka, O., Shekhov, A., Reichelt, M., Gershenzon, J., Vassão, D. G., Morin, S.	Glucosinolate desulfation by the phloem-feeding insect Bemisia tabaci	J. Chem. Ecol. 42, 230–235	doi: 10.1007/s10886-016-0675-1
2016	Bemisia tabaci	Aleyrodidae	adults	generalist	8-methylsulfinyloctyl gls	glucohirsutin	(no hydrolysis reaction?)	desulfo-8-methylsulfinyloctyl gls	desulfation of gls by sulfatase, excretion with honeydew	Malka et al. 2016	Malka, O., Shekhov, A., Reichelt, M., Gershenzon, J., Vassão, D. G., Morin, S.	Glucosinolate desulfation by the phloem-feeding insect Bemisia tabaci	J. Chem. Ecol. 42, 230–235	doi: 10.1007/s10886-016-0675-1
2017	Spodoptera littoralis	Noctuidae	3rd-6th instar	generalist	gls with the following side-chains: 1- and 4-methoxyindol-3-ylmethyl, indol-3-ylmethyl, 4-methylthiobutyl, 4-methylsulfinylbutyl gls, 8-methylsulfinyloctyl, 7-methylsulfinylheptyl, 5-methylsulfinylpentyl, 3-methylsulfinylpropyl	neoglucobrassicin, 4-methoxyglucobrassicin, glucobrassicin, glucoerucin, glucoraphanin, glucohirsutin, glucoibarin, glucoalyssin, glucoiberin	isothiocyanates dominant, less nitriles	isothiocyanates, nitrile and isothiocyanate-derived metabolites of the mercapturic acid pathway	conjugation of isothiocyanates with glutathione, further metabolised via mercapturic acid pathway, mostly excretion of free isothiocyanates with faeces	Jeschke et al. 2017	Jeschke, V., Kearney, E. E., Schramm, K., Kunert, G., Shekhov, A., Gershenzon, J., Vassão, D. G.	How glucosinolates affect generalist lepidopteran larvae: Growth, development and glucosinolate metabolism	Front. Plant Sci. 8, 1995	doi: 10.3389/fpls.2017.01995
2017	Helicoverpa armigera	Noctuidae	larvae	generalist	4-methylsulfinylbutyl gls	glucoraphanin	isothiocyanate dominant, less nitrile	4-methylsulfinylbutyl isothiocyanate	mostly excretion of free isothiocyanate with faeces	Jeschke et al. 2017	Jeschke, V., Kearney, E. E., Schramm, K., Kunert, G., Shekhov, A., Gershenzon, J., Vassão, D. G.	How glucosinolates affect generalist lepidopteran larvae: Growth, development and glucosinolate metabolism	Front. Plant Sci. 8, 1995	doi: 10.3389/fpls.2017.01995
2017	Mamestra brassicae	Noctuidae	4th-6th instar	generalist	gls with the following side-chains: 1- and 4-methoxyindol-3-ylmethyl, indol-3-ylmethyl, 4-methylthiobutyl, 4-methylsulfinylbutyl gls; 8-methylsulfinyloctyl, 7-methylsulfinylheptyl, 5-methylsulfinylpentyl, 3-methylsulfinylpropyl	neoglucobrassicin, 4-methoxyglucobrassicin, glucobrassicin, glucoerucin, glucoraphanin, glucohirsutin, glucoibarin, glucoalyssin, glucoiberin	isothiocyanate dominant, less nitrile	isothiocyanates, nitrile and isothiocyanate-derived metabolites of the mercapturic acid pathway	conjugation of isothiocyanates with glutathione, further metabolised via mercapturic acid pathway, mostly excretion of free isothiocyanates with faeces	Jeschke et al. 2017	Jeschke, V., Kearney, E. E., Schramm, K., Kunert, G., Shekhov, A., Gershenzon, J., Vassão, D. G.	How glucosinolates affect generalist lepidopteran larvae: Growth, development and glucosinolate metabolism	Front. Plant Sci. 8, 1995	doi: 10.3389/fpls.2017.01995
2017	Trichoplusia ni	Noctuidae	larvae	generalist	4-methylsulfinylbutyl gls	glucoraphanin	isothiocyanate dominant, less nitrile	4-methylsulfinylbutyl isothiocyanate	mostly excretion of free isothiocyanate with faeces	Jeschke et al. 2017	Jeschke, V., Kearney, E. E., Schramm, K., Kunert, G., Shekhov, A., Gershenzon, J., Vassão, D. G.	How glucosinolates affect generalist lepidopteran larvae: Growth, development and glucosinolate metabolism	Front. Plant Sci. 8, 1995	doi: 10.3389/fpls.2017.01995
2017	Plutella xylostella	Plutellidae	larvae	specialist	4-methylsulfinylbutyl gls	glucoraphanin	small amounts of nitrile and isothiocyanate	desulfo-4-methylsulfinylbutyl gls	desulfation of gls, excretion with faeces	Jeschke et al. 2017	Jeschke, V., Kearney, E. E., Schramm, K., Kunert, G., Shekhov, A., Gershenzon, J., Vassão, D. G.	How glucosinolates affect generalist lepidopteran larvae: Growth, development and glucosinolate metabolism	Front. Plant Sci. 8, 1995	doi: 10.3389/fpls.2017.01995
2017	Pieris rapae	Pieridae	larvae	specialist	4-methylsulfinylbutyl gls	glucoraphanin	isothiocyanate dominant, less nitrile	5-(methylsulfinyl)pentanenitrile	formation of nitrile, excretion with faeces	Jeschke et al. 2017	Jeschke, V., Kearney, E. E., Schramm, K., Kunert, G., Shekhov, A., Gershenzon, J., Vassão, D. G.	How glucosinolates affect generalist lepidopteran larvae: Growth, development and glucosinolate metabolism	Front. Plant Sci. 8, 1995	doi: 10.3389/fpls.2017.01995
2018	Psylliodes chrysocephala	Chrysomelidae	eggs, 2nd, 3rd instar larvae, prepupae, pupae, adults (newly emerged, one-, three-, seven-, and 14-day old)	specialist	4-methylsulfinylbutyl gls	glucoraphanin	4-methylsulfinylbutyl isothiocyanate (ITC)	4-methylsulfinylbutyl gls, desulfo-4-methylsulfinylbutyl gls, 4-methylsulfinylbutyl-ITC, 4-methylsulfinylbutyl-amine, 4-methylsulfinylbutyl-acetamide, 4-methylsulfinylbutyl-ITC-GSH conjugate, 4-methylsulfinylbutyl-ITC-CysGly conjugate, 4-methylsulfinylbutyl-ITC-Cys conjugate, 4-methylsulfinylbutyl-ITC-Cyclic-Cys conjugate A, 4-methylsulfinylbutyl-ITC-Cyclic-Cys conjugate C	sequestration of gls, desulfation and gluthatione conjugation (mercapturic acid pathway), excretion with faeces	Beran et al. 2018	Beran, F., Sporer, T., Paetz, C., Ahn, S-J., Betzin, F., Kunert, G., et al.	One pathway is not enough: The cabbage stem flea beetle Psylliodes chrysocephala uses multiple strategies to overcome the Glucosinolate-Myrosinase defense in its host plants	Front. Plant Sci. 9, 1754	doi: 10.3389/fpls.2018.01754
2018	Psylliodes chrysocephala	Chrysomelidae	eggs, 2nd, 3rd instar larvae, prepupae, pupae, adults (newly emerged, one-, three-, seven-, and 14-day old)	specialist	host plant glucosinolates (Brassica rapa)	x	respective isothiocyanates	host plant glucosinolates (Brassica rapa)	gls-specific sequestration of gls in eggs, larvae, pupae, and adults, no myrosinase activity, excretion with faeces	Beran et al. 2018	Beran, F., Sporer, T., Paetz, C., Ahn, S-J., Betzin, F., Kunert, G., et al.	One pathway is not enough: The cabbage stem flea beetle Psylliodes chrysocephala uses multiple strategies to overcome the Glucosinolate-Myrosinase defense in its host plants	Front. Plant Sci. 9, 1754	doi: 10.3389/fpls.2018.01754
2018	Pieris rapae	Pieridae	larvae	specialist	host plant gls: benzyl glucosinolate	glucotropaeolin	benzyl cyanide (phenylacetonitrile)	benzyl cyanide (phenylacetonitrile)	activity of two rhodaneses, PrTST1 and PrTST2; both catalyse the transfer of sulfur from thiosulfate to cyanide	Steiner et al. 2018	Steiner, A.-M., Busching, C., Vogel, H., Wittstock, U.	Molecular identification and characterization of rhodaneses from the insect herbivore Pieris rapae	Sci Rep., 8, 10819	doi: 10.1038/s41598-018-29148-5
2019	Psylliodes chrysocephala	Chrysomelidae	adults	specialist	4-hydroxybenzyl gls	glucosinalbin	hydrolysis products	desulfo-4-hydroxybenzyl gls	several sulfatases with different substrate specificities	Ahn et al. 2019	Ahn, S.-J.; Betzin, F.; Gikonyo, M. W.; Yang, Z. L.; Köllner, T. G.; Beran, F.	Identification and evolution of glucosinolate sulfatases in a specialist flea beetle	Sci Rep., 9, 15725	doi.org/10.1038/s41598-019-51749-x
2019	Psylliodes chrysocephala	Chrysomelidae	adults	specialist	4-methylthiobutyl gls	glucoerucin	hydrolysis products	desulfo-4-methylthiobutyl gls	several sulfatases with different substrate specificities	Ahn et al. 2019	Ahn, S.-J.; Betzin, F.; Gikonyo, M. W.; Yang, Z. L.; Köllner, T. G.; Beran, F.	Identification and evolution of glucosinolate sulfatases in a specialist flea beetle	Sci Rep., 9, 15725	doi.org/10.1038/s41598-019-51749-x
2019	Psylliodes chrysocephala	Chrysomelidae	adults	specialist	2-hydroxy-3-butenyl gls	progoitrin	hydrolysis products	desulfo-2-hydroxy-3-butenyl gls	several sulfatases with different substrate specificities	Ahn et al. 2019	Ahn, S.-J.; Betzin, F.; Gikonyo, M. W.; Yang, Z. L.; Köllner, T. G.; Beran, F.	Identification and evolution of glucosinolate sulfatases in a specialist flea beetle	Sci Rep., 9, 15725	doi.org/10.1038/s41598-019-51749-x
2019	Psylliodes chrysocephala	Chrysomelidae	adults	specialist	3-butenyl gls	gluconapin	hydrolysis products	desulfo-3-butenyl gls	several sulfatases with different substrate specificities	Ahn et al. 2019	Ahn, S.-J.; Betzin, F.; Gikonyo, M. W.; Yang, Z. L.; Köllner, T. G.; Beran, F.	Identification and evolution of glucosinolate sulfatases in a specialist flea beetle	Sci Rep., 9, 15725	doi.org/10.1038/s41598-019-51749-x
2019	Psylliodes chrysocephala	Chrysomelidae	adults	specialist	4-methylsulfinylbutyl gls	glucoraphanin	hydrolysis products	desulfo-4-methylsulfinylbutyl gls	several sulfatases with different substrate specificities	Ahn et al. 2019	Ahn, S.-J.; Betzin, F.; Gikonyo, M. W.; Yang, Z. L.; Köllner, T. G.; Beran, F.	Identification and evolution of glucosinolate sulfatases in a specialist flea beetle	Sci Rep., 9, 15725	doi.org/10.1038/s41598-019-51749-x
2019	Psylliodes chrysocephala	Chrysomelidae	adults	specialist	indol-3-ylmethyl gls	glucobrassicin	hydrolysis products	desulfo-indol-3-ylmethyl gls	several sulfatases with different substrate specificities	Ahn et al. 2019	Ahn, S.-J.; Betzin, F.; Gikonyo, M. W.; Yang, Z. L.; Köllner, T. G.; Beran, F.	Identification and evolution of glucosinolate sulfatases in a specialist flea beetle	Sci Rep., 9, 15725	doi.org/10.1038/s41598-019-51749-x
2019	Psylliodes chrysocephala	Chrysomelidae	adults	specialist	benzyl gls	glucotropaeolin	hydrolysis products	desulfo-benzyl gls	several sulfatases with different substrate specificities	Ahn et al. 2019	Ahn, S.-J.; Betzin, F.; Gikonyo, M. W.; Yang, Z. L.; Köllner, T. G.; Beran, F.	Identification and evolution of glucosinolate sulfatases in a specialist flea beetle	Sci Rep., 9, 15725	doi.org/10.1038/s41598-019-51749-x
2019	Psylliodes chrysocephala	Chrysomelidae	adults	specialist	2-phenylethyl gls	gluconasturtiin	hydrolysis products	desulfo-2-phenylethyl gls	several sulfatases with different substrate specificities	Ahn et al. 2019	Ahn, S.-J.; Betzin, F.; Gikonyo, M. W.; Yang, Z. L.; Köllner, T. G.; Beran, F.	Identification and evolution of glucosinolate sulfatases in a specialist flea beetle	Sci Rep., 9, 15725	doi.org/10.1038/s41598-019-51749-x
2019	Phyllotreta armoraciae	Chrysomelidae	adults	specialist	x	x	x	desulfo gls	several sulfatases with different substrate specificities	Ahn et al. 2019	Ahn, S.-J.; Betzin, F.; Gikonyo, M. W.; Yang, Z. L.; Köllner, T. G.; Beran, F.	Identification and evolution of glucosinolate sulfatases in a specialist flea beetle	Sci Rep., 9, 15725	doi.org/10.1038/s41598-019-51749-x
2019	Phyllotreta striolata	Chrysomelidae	adults	specialist	x	x	x	desulfo gls	several sulfatases with different substrate specificities	Ahn et al. 2019	Ahn, S.-J.; Betzin, F.; Gikonyo, M. W.; Yang, Z. L.; Köllner, T. G.; Beran, F.	Identification and evolution of glucosinolate sulfatases in a specialist flea beetle	Sci Rep., 9, 15725	doi.org/10.1038/s41598-019-51749-x
2020	Bemisia tabaci	Aleyrodidae	adults	generalist	4-methylsulfinylbutyl gls	glucoraphanin	4-methylsulfinylbutyl isothiocyanate (dominant) and nitrile	glucosylated products, desulfo-4-methylsulfinylbutyl gls, 4-methylsulfinylbutyl gls, 4-methylsulfinylbutyl-nitrile, 4-methylsulfinylbutyl-isothiocyanate, 4-methylsulfinylbutyl-glutathione-conjugate, 4-methylsulfinylbutyl-cysteinylglycine dipeptide, 4-methylsulfinylbutyl-cysteinyl residue, 4-methylsulfinylbutyl-N-acetylcysteine	conversion of ingested gls into α-(1→6) and α-(1→4) glucosylated conjugates via transglucosidation with glycoside hydrolase family 13 (GH13) enzymes; isothiocyanates and their conjugates are mostly excretion with honeydew	Malka et al. 2020	Malka, O., Easson, M. L. A. E., Paetz, C., Götz, M., Reichelt, M., Stein, B., et al.	Glucosylation prevents plant defense activation in phloem-feeding insects	Nature Chem. Biol. 16, 1420–1426	doi.org/10.1038/s41589-020-00658-6
2020	Phyllotreta armoraciae	Chrysomelidae	eggs, larvae, pupae and adults (newly emerged and after 14 days of feeding)	specialist	2-propenyl gls/allyl gls	sinigrin	(no hydrolysis reaction?)	2-propenyl gls/allyl gls	gls sequestration in all life stages, lowest in 3rd instar larvae and prepupae; myrosinase activity in all life stages, highest in 3rd instar larvae, lowest in pupae	Sporer et al. 2020	Sporer, T., Körnig, J., Beran, F.	Ontogenetic differences in the chemical defence of flea beetles influence their predation risk	Funct Ecol., 34, 1370–1379	doi: 10.1111/1365-2435.13548
2020	Diadegma semiclausum	Ichneumonidae	egg (parasitism) to adultshood	parasitoid	4-methylsulfinylbutyl gls	glucoraphanin	4-methylsulfinylbutyl isothiocyanate	4-methylsulfinylbutyl-ITC-glutathione-conjugate, 4-methylsulfinylbutyl-ITC-cysteinylglycine conjugate, 4-methylsulfinylbutyl-ITC-cysteine conjugate, reduced amounts of desulfo-4-methylsulfinylbutyl gls	conjugation of isothiocyanate with glutathione, further metabolised via mercapturic acid pathway, excretion into the meconium pellet	Sun et al. 2020	Sun, R., Gols, R., Harvey, J. A., Reichelt, M., Gershenzon, J., Pandit, S. S., Vassão, D. G.	Detoxification of plant defensive glucosinolates by an herbivorous caterpillar is beneficial to its endoparasitic wasp	Mol. Ecol. 29, 4014–4031	doi.org/10.1111/mec.15613
2020	Phyllotreta armoraciae	Chrysomelidae	adults	specialist	2-propenyl/allyl gls	sinigrin	(no hydrolysis reaction?)	2-propenyl/allyl gls	gls-specific sequestration and accumulation of ingested gls, regulation of gls level by excretion, fate depends on gls type, content, and composition in the food plant	Yang et al. 2020	Yang, ZL., Kunert, G., Sporer, T.	Glucosinolate abundance and composition in Brassicaceae influence sequestration in a specialist flea beetle	J. Chem. Ecol. 46, 186–197	doi.org/10.1007/s10886-020-01144-y
2020	Phyllotreta armoraciae	Chrysomelidae	adults	specialist	3-butenyl gls	gluconapin	(no hydrolysis reaction?)	3-butenyl gls	sequestration and accumulation of ingested gls, some gls more efficiently than others, no gls excretion	Yang et al. 2020	Yang, ZL., Kunert, G., Sporer, T.	Glucosinolate abundance and composition in Brassicaceae influence sequestration in a specialist flea beetle	J. Chem. Ecol. 46, 186–197	doi.org/10.1007/s10886-020-01144-y
2020	Phyllotreta armoraciae	Chrysomelidae	adults	specialist	4-methylsulfinylbutyl gls	glucoraphanin	(no hydrolysis reaction?)	4-methylsulfinylbutyl gls	gls-specific sequestration and accumulation of ingested gls, regulation of gls level by excretion, fate depends on gls type, content, and composition in the food plant	Yang et al. 2020	Yang, ZL., Kunert, G., Sporer, T.	Glucosinolate abundance and composition in Brassicaceae influence sequestration in a specialist flea beetle	J. Chem. Ecol. 46, 186–197	doi.org/10.1007/s10886-020-01144-y
2020	Phyllotreta armoraciae	Chrysomelidae	adults	specialist	4-methylthiobutyl gls	glucoerucin	(no hydrolysis reaction?)	4-methylthiobutyl gls	highest sequestration and accumulation of 4-methylthiobutyl gls, no gls excretion	Yang et al. 2020	Yang, ZL., Kunert, G., Sporer, T.	Glucosinolate abundance and composition in Brassicaceae influence sequestration in a specialist flea beetle	J. Chem. Ecol. 46, 186–197	doi.org/10.1007/s10886-020-01144-y
2020	Phyllotreta armoraciae	Chrysomelidae	adults	specialist	8-methylsulfinyloctyl gls	x	(no hydrolysis reaction?)	8-methylsulfinyloctyl gls	gls-specific sequestration and accumulation of all ingested gls, regulation of gls level by excretion, fate depends on gls type, content, and composition in the food plant	Yang et al. 2020	Yang, ZL., Kunert, G., Sporer, T.	Glucosinolate abundance and composition in Brassicaceae influence sequestration in a specialist flea beetle	J. Chem. Ecol. 46, 186–197.	doi.org/10.1007/s10886-020-01144-y
2020	Phyllotreta armoraciae	Chrysomelidae	adults	specialist	3-methylsulfinylpropyl gls	glucoiberin	(no hydrolysis reaction?)	3-methylsulfinylpropyl gls	sequestration and accumulation of all ingested glucosinolates, some gls more efficiently than others, regulation of gls level by excretion, fate depends on gls type, content, and composition in the food plant	Yang et al. 2020	Yang, ZL., Kunert, G., Sporer, T.	Glucosinolate abundance and composition in Brassicaceae influence sequestration in a specialist flea beetle	J. Chem. Ecol. 46, 186–197	doi.org/10.1007/s10886-020-01144-y
2020	Phyllotreta armoraciae	Chrysomelidae	adults	specialist	5-methylsulfinylpentyl gls	glucoalyssin	(no hydrolysis reaction?)	5-methylsulfinylpentyl gls	sequestration and accumulation of all ingested glucosinolates, some gls more efficiently than others, regulation of gls level by excretion, fate depends on gls type, content, and composition in the food plant	Yang et al. 2020	Yang, ZL., Kunert, G., Sporer, T.	Glucosinolate abundance and composition in Brassicaceae influence sequestration in a specialist flea beetle	J. Chem. Ecol. 46, 186–197	doi.org/10.1007/s10886-020-01144-y
2020	Phyllotreta armoraciae	Chrysomelidae	adults	specialist	7-methylsulfinylheptyl gls	glucoibarin	(no hydrolysis reaction?)	7-methylsulfinylheptyl gls	sequestration and accumulation of all ingested glucosinolates, some gls more efficiently than others, regulation of gls level by excretion, fate depends on gls type, content, and composition in the food plant	Yang et al. 2020	Yang, ZL., Kunert, G., Sporer, T.	Glucosinolate abundance and composition in Brassicaceae influence sequestration in a specialist flea beetle	J. Chem. Ecol. 46, 186–197	doi.org/10.1007/s10886-020-01144-y
2020	Phyllotreta armoraciae	Chrysomelidae	adults	specialist	indol-3-ylmethyl gls	sinigrin	(no hydrolysis reaction?)	indol-3-ylmethyl gls	gls-specific sequestration and accumulation of all ingested gls, regulation of gls level by excretion, fate depends on gls type, content, and composition in the food plant	Yang et al. 2020	Yang, ZL., Kunert, G., Sporer, T.	Glucosinolate abundance and composition in Brassicaceae influence sequestration in a specialist flea beetle	J. Chem. Ecol. 46, 186–197	doi.org/10.1007/s10886-020-01144-y
2020	Phyllotreta armoraciae	Chrysomelidae	adults	specialist	4-methoxyindol-3-ylmethyl gls	4-hydroxyglucobrassicin	(no hydrolysis reaction?)	4-methoxyindol-3-ylmethyl gls	gls-specific sequestration and accumulation of all ingested gls, regulation of gls level by excretion, fate depends on gls type, content, and composition in the food plant	Yang et al. 2020	Yang, ZL., Kunert, G., Sporer, T.	Glucosinolate abundance and composition in Brassicaceae influence sequestration in a specialist flea beetle	J. Chem. Ecol. 46, 186–197	doi.org/10.1007/s10886-020-01144-y
2020	Phyllotreta armoraciae	Chrysomelidae	adults	specialist	1-methoxyindol-3-ylmethyl gls	neoglucobrassicin	(no hydrolysis reaction?)	1-methoxyindol-3-ylmethyl gls	gls-specific sequestration and accumulation of all ingested gls, regulation of gls level by excretion, fate depends on gls type, content, and composition in the food plant	Yang et al. 2020	Yang, ZL., Kunert, G., Sporer, T.	Glucosinolate abundance and composition in Brassicaceae influence sequestration in a specialist flea beetle	J. Chem. Ecol. 46, 186–197	doi.org/10.1007/s10886-020-01144-y
2020	Phaedon cochleariae	Chrysomelidae	larvae	specialist	benzyl gls	glucotropaeolin	benzyl isothiocyanate or phenylacetonitrile	N-(benzoyl) aspartic acid	amino acid conjugation with aspartic acid	Friedrichs et al. 2020	Friedrichs, J., Schweiger, R., Geisler, S., Mix, A., Wittstock, U., Müller, C.	Novel glucosinolate metabolism in larvae of the leaf beetle Phaedon cochleariae	Insect Biochem. Mol. Biol. 124, 103431	doi.org/10.1016/j.ibmb.2020.103431
2020	Phaedon cochleariae	Chrysomelidae	larvae	specialist	4-hydroxybenzyl gls	glucosinalbin	4-hydroxybenzyl isothiocyanate or 4-hydroxyphenylacetonitrile	N-(4-hydroxybenzoyl) aspartic acid	amino acid conjugation with aspartic acid	Friedrichs et al. 2020	Friedrichs, J., Schweiger, R., Geisler, S., Mix, A., Wittstock, U., Müller, C.	Novel glucosinolate metabolism in larvae of the leaf beetle Phaedon cochleariae	Insect Biochem. Mol. Biol. 124, 103431	doi.org/10.1016/j.ibmb.2020.103431
2020	Phaedon cochleariae	Chrysomelidae	larvae	specialist	2-phenylethyl gls	gluconasturtiin	2-phenylethyl isothiocyanate or 3-phenylpropionitrile	N-(phenylacetyl) aspartic acid	amino acid conjugation with aspartic acid	Friedrichs et al. 2020	Friedrichs, J., Schweiger, R., Geisler, S., Mix, A., Wittstock, U., Müller, C.	Novel glucosinolate metabolism in larvae of the leaf beetle Phaedon cochleariae	Insect Biochem. Mol. Biol. 124, 103431	doi.org/10.1016/j.ibmb.2020.103431
2020	Psylliodes chrysocephala	Chrysomelidae	adults	specialist	4-methylsulfinylbutyl gls	glucoraphanin	4-methylsulfinylbutyl isothiocyanate and 5-(methylsulfinyl)pentanenitrile	4-methylsulfinylbutyl-amine, 4-methylsulfinylbutyl-acetamide, 4-methylsulfinylbutyl-ITC-glutathione (GSH) conjugate, 4-methylsulfinylbutyl-ITC-cyclic-cysteine conjugate, desulfo-4MSOB gls	desulfation and gluthatione conjugation (mercapturic acid pathway), likely gut bacteria (especially Pantoea) involved in isothiocyanate metabolism	Beran & Shukla 2020	Shukla, S. P., Beran, F.	Gut microbiota degrades toxic isothiocyanates in a flea beetle pest	Mol. Ecol. 29, 4692–4705	doi:10.1111/mec.15657
2021	Bemisia tabaci	Aleyrodidae	adults	generalist	gls with aliphatic side chains: 3-methylsulfinylpropyl, 4-methylsulfinylbutyl, 4-methylthiobutyl, 5-methylsulfinylpentyl, 8-methylsulfinyloctyl, 7-methylsulfinylheptyl	glucoiberin, glucoraphanin, glucoerucin, glucoalyssin, glucohirsutin, glucoibarin	(no hydrolysis reaction?)	aliphatic glucosinolates (AG): desulfo-3-methylsulfinylpropyl, desulfo-4-methylsulfinylbutyl, desulfo-4-methylthiobutyl, desulfo-5-methylsulfinylpentyl, desulfo- 8-methylsulfinyloctyl, desulfo-7-methylsulfinylheptyl	slower desulfation of aliphatic gls and lower proportion of desulfo-metabolites compared to indole gls, excretion with honeydew	Manivannan et al. 2021	Manivannan, A., Israni, B., Luck, K., Götz, M., Seibel, E., Easson, M. L. A. E., Kirsch, R., Reichelt, M., Stein, B., Winter, S., Gershenzon, J., Giddings Vassão, D.	Identification of a sulfatase that detoxifies glucosinolates in the phloem-feeding insect Bemisia tabaci and prefers indolic glucosinolates	Front. Plant Sci. 12, 671286	doi: 10.3389/fpls.2021.671286
2021	Bemisia tabaci	Aleyrodidae	adults	generalist	gls with indole side chains: 4-methyoxyindol-3-ylmethyl, indol-3-ylmethyl	4-methoxyglucobrassicin, glucobrassicin	(no hydrolysis reaction?)	indole glucosinolates (IG): desulfo-4-methyoxyindol-3-ylmethyl gls, desulfo-indol-3-ylmethyl gls	desulfation of indole gls, excretion with honeydew, sulfatase preference to indole gls	Manivannan et al. 2021	Manivannan, A., Israni, B., Luck, K., Götz, M., Seibel, E., Easson, M. L. A. E., Kirsch, R., Reichelt, M., Stein, B., Winter, S., Gershenzon, J., Giddings Vassão, D.	Identification of a sulfatase that detoxifies glucosinolates in the phloem-feeding insect Bemisia tabaci and prefers indolic glucosinolates	Front. Plant Sci. 12, 671286	doi: 10.3389/fpls.2021.671286
2021	Phyllotreta armoraciae	Chrysomelidae	adults	specialist	4-methylsulfinylbutyl gls	glucoraphanin	5-(methylsulfinyl)pentanenitrile (dominant), 4-methylsulfinylbutyl isothiocyanate	4-methylsulfinylbutyl gls, 4-methylsulfinylbutyl isothiocyanate-glutathione conjugate, 4-methylsulfinylbutyl isothiocyanate-cysteinylglycine conjugate, 4-methylsulfinylbutyl isothiocyanate-cysteine conjugate, 2-(4-(methylsulfinyl)butylamino)-4,5-dihydrothiazole-carboxylic acid, 4-methylsulfinylbutyl amine, and 4-methylsulfinylbutyl acetamide	gls sequestration absorbed from gut, no full prevention of gls hydrolysis, inactivation of plant myrosinases in gut, ITC conjugation to ITC-derived metabolites, excreted with faeces	Sporer et al. 2021	Sporer, T., Körnig, J., Wielsch, N., Gebauer-Jung, M. R., Hupfer, Y., Beran, F.	Hijacking the mustard-oil bomb: How a glucosinolate-sequestering flea beetle copes with plant myrosinases	Front. Plant Sci. 12, 645030	doi: 10.3389/fpls.2021.645030
2021	Phyllotreta armoraciae	Chrysomelidae	adults	specialist	4-methylthiobutyl gls	glucoerucin	5-(methylsulfanyl)pentanenitrile (dominant), 4-methylthiobutyl isothiocyanate	4-methylthiobutyl gls	gls sequestration, no full prevention of gls hydrolysis, excretion with faeces	Sporer et al. 2021	Sporer, T., Körnig, J., Wielsch, N., Gebauer-Jung, M. R., Hupfer, Y., Beran, F.	Hijacking the mustard-oil bomb: How a glucosinolate-sequestering flea beetle copes with plant myrosinases	Front. Plant Sci. 12, 645030	doi: 10.3389/fpls.2021.645030
2021	Phyllotreta armoraciae	Chrysomelidae	adults	specialist	2-propenyl/allyl gls	sinigrin	allyl isothiocyanate	2-propenyl/allyl gls	gls sequestration, no full prevention of gls hydrolysis, excretion with faeces	Sporer et al. 2021	Sporer, T., Körnig, J., Wielsch, N., Gebauer-Jung, M. R., Hupfer, Y., Beran, F.	Hijacking the mustard-oil bomb: How a glucosinolate-sequestering flea beetle copes with plant myrosinases	Front. Plant Sci. 12, 645030	doi: 10.3389/fpls.2021.645030
2021	Phyllotreta armoraciae	Chrysomelidae	adults	specialist	2-propenyl gls	sinigrin	(no hydrolysis reaction?)	2-propenyl gls	gls sequestration steps: 1) uptake from gut lumen into haemolymph, 2) transcellular transport to Malpighian tubule (MT) lumen, 3) selective uptake of gls from MT lumen into haemolymph; no substrate preference of PaGTR1 (gls transporter) to 2-propenyl gls, PaGTRs 5/6/7/8 prevent excretion of gls, accumulation in beetle, excretion only in small amounts with faeces	Yang et al. 2021	Yang, Z.-L.; Nour-Eldin, H. H.; Hänniger, S.; Reichelt, M.; Crocoll, C.; Seitz, F.; et al.	Sugar transporters enable a leaf beetle to accumulate plant defense compounds	Nat. Commun., 12, 658	doi.org/10.1038/s41467-021-22982-8
2021	Phyllotreta armoraciae	Chrysomelidae	adults	specialist	4-methylsulfinylbutyl gls	glucoraphanin	(no hydrolysis reaction?)	4-methylsulfinylbutyl gls	gls sequestration steps: 1) uptake from gut lumen into haemolymph, 2) transcellular transport to Malpighian tubule (MT) lumen, 3) selective uptake of gls from MT lumen into haemolymph; no substrate preference of PaGTRs (gls transporter) to 4-methylsulfinylbutyl gls	Yang et al. 2021	Yang, Z.-L.; Nour-Eldin, H. H.; Hänniger, S.; Reichelt, M.; Crocoll, C.; Seitz, F.; et al.	Sugar transporters enable a leaf beetle to accumulate plant defense compounds	Nat. Commun., 12, 658	doi.org/10.1038/s41467-021-22982-8
2021	Phyllotreta armoraciae	Chrysomelidae	adults	specialist	4-methylthiobutyl gls	glucoerucin	(no hydrolysis reaction?)	4-methylthiobutyl gls	gls sequestration steps: 1) uptake from gut lumen into haemolymph, 2) transcellular transport to Malpighian tubule (MT) lumen, 3) selective uptake of gls from MT lumen into haemolymph; no substrate preference of PaGTRs (gls transporter) to 4-methylthiobutyl gls	Yang et al. 2021	Yang, Z.-L.; Nour-Eldin, H. H.; Hänniger, S.; Reichelt, M.; Crocoll, C.; Seitz, F.; et al.	Sugar transporters enable a leaf beetle to accumulate plant defense compounds	Nat. Commun., 12, 658	doi.org/10.1038/s41467-021-22982-8
2021	Phyllotreta armoraciae	Chrysomelidae	adults	specialist	2-phenylethyl gls	gluconasturtiin	(no hydrolysis reaction?)	2-phenylethyl gls	gls sequestration steps: 1) uptake from gut lumen into haemolymph, 2) transcellular transport to Malpighian tubule (MT) lumen, 3) selective uptake of gls from MT lumen into haemolymph; lower substrate preference of PaGTRs (gls transporter) to 2-phenylethyl gls compared to other gls, excretion only in small amounts with faeces	Yang et al. 2021	Yang, Z.-L.; Nour-Eldin, H. H.; Hänniger, S.; Reichelt, M.; Crocoll, C.; Seitz, F.; et al.	Sugar transporters enable a leaf beetle to accumulate plant defense compounds	Nat. Commun., 12, 658	doi.org/10.1038/s41467-021-22982-8
2021	Phyllotreta armoraciae	Chrysomelidae	adults	specialist	benzyl gls	glucotropaeolin	(no hydrolysis reaction?)	benzyl gls	gls sequestration steps: 1) uptake from the gut lumen into hemolymph, 2) transcellular transport to Malpighian tubule (MT) lumen, 3) selective uptake of gls from MT lumen into hemolymph - substrate preference of PaGTRs (gls transporter) to benzyl gls, gls accumulation, excretion in small amounts with faeces	Yang et al. 2021	Yang, Z.-L.; Nour-Eldin, H. H.; Hänniger, S.; Reichelt, M.; Crocoll, C.; Seitz, F.; et al.	Sugar transporters enable a leaf beetle to accumulate plant defense compounds	Nat. Commun., 12, 658	doi.org/10.1038/s41467-021-22982-8
2021	Phyllotreta armoraciae	Chrysomelidae	adults	specialist	4-hydroxybenzyl gls	glucosinalbin	(no hydrolysis reaction?)	4-hydroxybenzyl gls	gls sequestration steps: 1) uptake from gut lumen into haemolymph, 2) transcellular transport to Malpighian tubule (MT) lumen, 3) selective uptake of gls from MT lumen into haemolymph, 4) excretion of remaining gls; lower substrate preference of PaGTRs (gls transporter) to 4-hydroxybenzyl gls compared to other gls, gls accumulation, excretion only in small amounts with faeces	Yang et al. 2021	Yang, Z.-L.; Nour-Eldin, H. H.; Hänniger, S.; Reichelt, M.; Crocoll, C.; Seitz, F.; et al.	Sugar transporters enable a leaf beetle to accumulate plant defense compounds	Nat. Commun., 12, 658	doi.org/10.1038/s41467-021-22982-8
2021	Phyllotreta armoraciae	Chrysomelidae	adults	specialist	indol-3-ylmethyl gls	glucobrassicin	(no hydrolysis reaction?)	indol-3-ylmethyl gls	gls sequestration steps: 1) uptake from gut lumen into haemolymph, 2) transcellular transport to Malpighian tubule (MT) lumen, 3) selective uptake of gls from MT lumen into haemolymph; substrate preference of PaGTRs (gls transporter) to indol-3-ylmethyl gls, high accumulation, excretion only in small amounts with faeces	Yang et al. 2021	Yang, Z.-L.; Nour-Eldin, H. H.; Hänniger, S.; Reichelt, M.; Crocoll, C.; Seitz, F.; et al.	Sugar transporters enable a leaf beetle to accumulate plant defense compounds	Nat. Commun., 12, 658	doi.org/10.1038/s41467-021-22982-8
2021	Phyllotreta armoraciae	Chrysomelidae	adults	specialist	1-methoxyindol-3-ylmethyl gls	neoglucobrassicin	(no hydrolysis reaction?)	1-methoxyindol-3-ylmethyl gls	gls sequestration steps: 1) uptake from gut lumen into haemolymph, 2) transcellular transport to Malpighian tubule (MT) lumen, 3) selective uptake of gls from MT lumen into haemolymph; gls accumulation, excretion in small amounts with faeces	Yang et al. 2021	Yang, Z.-L.; Nour-Eldin, H. H.; Hänniger, S.; Reichelt, M.; Crocoll, C.; Seitz, F.; et al.	Sugar transporters enable a leaf beetle to accumulate plant defense compounds	Nat. Commun., 12, 658	doi.org/10.1038/s41467-021-22982-8
2022	Phaedon cochleariae	Chrysomelidae	adults	specialist	benzyl gls	gluocotropaeolin	benzyl isothiocyanate and phenylacetonitrile	N-benzoyl aspartic acid	amino acid conjugation with aspartic acid, higher amounts of N-benzoyl aspartic acid, when adults fed on benzyl isothiocyanate treated leaves compared to the nitrile treated ones	Friedrichs et al. 2022	Friedrichs, J., Schweiger, R., Müller, C.	This study: Unique metabolism of different glucosinolates in larvae and adults of a leaf beetle specialised on Brassicaceae
2022	Phaedon cochleariae	Chrysomelidae	adults	specialist	4-hydroxybenzyl gls	glucosinalbin	4-hydroxybenzyl isothiocyanate and 4-hydroxyphenylacetonitrile	N-(4-hydroxybenzoyl) aspartic acid	amino acid conjugation with aspartic acid	Friedrichs et al. 2022	Friedrichs, J., Schweiger, R., Müller, C.	This study: Unique metabolism of different glucosinolates in larvae and adults of a leaf beetle specialised on Brassicaceae
2022	Phaedon cochleariae	Chrysomelidae	adults	specialist	2-phenylethyl gls	gluconasturtiin	2-phenylethyl isothiocyanate and 3-phenylpropionitrile	N-(2-phenylacetyl) aspartic acid	amino acid conjugation with aspartic acid, higher amounts of N-(2-phenylacetyl) aspartic acid, when adults fed on 2-phenylethyl isothiocyanate compared to the nitrile treated ones, in larvae the opposite	Friedrichs et al. 2022	Friedrichs, J., Schweiger, R., Müller, C.	This study: Unique metabolism of different glucosinolates in larvae and adults of a leaf beetle specialised on Brassicaceae
2022	Phaedon cochleariae	Chrysomelidae	larvae and adults	specialist	indol-3-ylmethyl gls	glucobrassicin	indol-3-ylmethyl isothiocyanate and 3-indoleacetonitrile	N-(1H-indol-3-ylcarbonyl) glutamic acid	amino acid conjugation with glutamic acid	Friedrichs et al. 2022	Friedrichs, J., Schweiger, R., Müller, C.	This study: Unique metabolism of different glucosinolates in larvae and adults of a leaf beetle specialised on Brassicaceae
2022	Phaedon cochleariae	Chrysomelidae	larvae and adults	specialist	2-propenyl gls	sinigrin	2-propenyl isothiocyanate and 3-butenenitrile	-	no metabolite identified, 2-propenyl isothiocyanate dominant in leaves, larvae and adults, no 3-butenenitrile detected	Friedrichs et al. 2022	Friedrichs, J., Schweiger, R., Müller, C.	This study: Unique metabolism of different glucosinolates in larvae and adults of a leaf beetle specialised on Brassicaceae
