# Supplementary material for: Unique metabolism of different glucosinolates in larvae and adults of a leaf beetle specialised on Brassicaceae
Source: Sci Rep. 2022 Jun 28;12:10905. doi: 10.1038/s41598-022-14636-6 (PMC9240079; doi:10.1038/s41598-022-14636-6)
Supplement: Supplementary file 2 — Supplementary Information 2. [file 41598_2022_14636_MOESM2_ESM.xlsx]

## Sheet: table S2
Table S2. UHPLC-QTOF-MS /MS results of potential degradation metabolites (2, 4, 5, 7, 9-12) of used glucosinolates (1, 3, 6, 8, 13) found in larval and adult samples of Phaedon cochleariae. Chromatogram/data for metabolite 6 taken from the article Friedrichs et al. (2020). The metabolites are presented with molecular and structural formulas, retention times (RT) and spectra (UV/VIS, MS, MS/ MS). …
No.	Putative metabolite	Molecular formula	Structural formula	RT [min]	UV/VIS spectrum	NEGATIVE IONISATION MODE (ESI-)													POSITIVE IONISATION MODE (ESI+)
						MS spectrum	Ion type	m/z	Ion formula	|Δ m/z| [mDa]	mSigma	MS/MS spectrum	Label	m/z	Ion formula	|Δ m/z| [mDa]	mSigma	Structural formula fragments (MetFrag)	MS spectrum	Ion type	m/z	Ion formula	|Δ m/z| [mDa]	mSigma	MS/MS spectrum	Label	m/z	Ion formula	|Δ m/z| [mDa]	mSigma	Structural formula fragments (MetFrag)
1	benzyl glucosinolate trivial name: glucotropaeolin IUPAC: [(2S,3R,4S,5S,6R)-3,4,5-trihydroxy-6-(hydroxymethyl)oxan-2-yl] (1Z)-2-phenyl-N-sulfooxyethanimidothioate	C14H19NO9S2		ESI-: 5.10 ESI+: - average: 5.10			[M-H]-	408.043	[C14H18NO9S2]-	0.4	3.3		A	79.9561	[SO3]-	0.7	-		expected m/z not found in positive mode
													B	95.9514	[SO4]-	0.3	-
													C	96.9595	[HSO4]-	0	-
													D	119.034	[C4H7O4]-	0.9	-
													E	195.033	[C6H11O5S]-	0.7	-
													F1	241.001	[C6H9O8S]-	0.4	-
													F2	259.013	[C6H11O9S]-	0.9	-
													F3	274.99	[C6H11O8S2]-	0.8	-
2	N-(benzoyl) aspartic acid IUPAC: (2S)-2-benzamidobutanedioic acid	C11H11NO5		ESI-: 5.90 ESI+: 5.85 average: 5.88			[M-H]-	236.057	[C11H10NO5]-	0.3	1		A	115.003	[C4H3O4]-	0.6	21.9			[M-H2O+H]+	220.06	[C11H10NO4]+	0.3	9.8		AA	77.038	[C6H5]+	1.1	-
													B	120.046	[C7H6NO]-	0.1	20.6			[M+H]+	238.071	[C11H12NO5]+	0.2	0.9		BB	105.033	[C7H5O]+	0.1	19.3
													C	148.077	[C9H10NO]-	0.2	18.1			[M+Na]+	260.053	[C11H11NNaO5]+	0.3	4.5
													D	174.057	[C10H8NO2]-	0.3	17.7			[2M+Na]+	497.115	[C22H22N2NaO10]+	1.2	1
													E	192.067	[C10H10NO3]-	0.2	9.9			[2M+K]+	513.082	-	-	-
3	4-hydroxybenzyl glucosinolate trivial name: glucosinalbin IUPAC: [(2S,3R,4S,5S,6R)-3,4,5-trihydroxy-6-(hydroxymethyl)oxan-2-yl] (1Z)-2-(4-hydroxyphenyl)-N-sulfooxyethanimidothioate	C14H19NO10S2		ESI-: 2.20 ESI+: - average: 2.20			[M-H]-	424.038	[C14H18NO10S2]-	0.2	4		A	79.9555	[SO3]-	1.3	-		expected m/z not found in positive mode
													B	95.9513	[SO4]-	0.5	-
													C	96.9594	[HSO4]-	0.1	-
													D	119.035	[C4H7O4]-	0.3	-
													E	195.033	[C6H11O5S]-	0.2	-
													F1	241.004	[C6H9O8S]-	1.7	-
													F2	259.013	[C6H11O9S]-	0.8	-
													F3	274.99	[C6H11O8S2]-	0.9	-
4	N-(4-hydroxybenzoyl) aspartic acid IUPAC: (2S)-2-[(4-hydroxybenzoyl)amino]butanedioic acid	C11H11NO6		ESI-: 3.20 ESI+: 3.10 average: 3.15			[M-H]-	252.052	[C11H10NO6]-	0.3	14.6		A	88.035	[C3H6NO2]-	0.4	-			[M+H]+	254.066	[C11H12NO6]+	1.2	6.6		AA	107.049	[C7H7O]+	0.1	5.7
													B	93.0349	[C6H5O]-	0.9	-			[M+Na]+	276.047	[C11H11NNaO6]+	0.7	5.7		BB	121.028	[C7H5O2]+	0.3	22.4
													C	115.002	[C4H3O4]-	0.8	-
													D	132.031	[C4H6NO4]-	0.9	-
													E	136.04	[C7H5NO2]-	-	-
													F	164.04	[C9H10NO2]-	-	-
													G	190.046	[C10H8NO3]-	-	-
5	4-hydroxybenzoic acid IUPAC: 4-hydroxybenzoic acid	C7H6O3		ESI-: 4.10 ESI+: 4.20 average: 4.15			[M-H]-	137.024	[C7H5O3]-	0	2.9		A	93.0339	[C6H5O]-	0	0.7			[M+H]+	139.039	[C7H7O3]+	0.1	0.9		AA	77.0371	[C6H5]+	1.5	-
																										BB	95.0495	[C6H7O]+	0.4	4.6
																										CC	121.028	[C7H5O2]+	0.1	-
6	2-phenylethyl glucosinolate trivial name: gluconasturtiin IUPAC: [(2S,3R,4S,5S,6R)-3,4,5-trihydroxy-6-(hydroxymethyl)oxan-2-yl] (1Z)-3-phenyl-N-sulfooxypropanimidothioate	C15H21NO9S2		ESI-: 7.90 ESI+: - average: 7.90			[M-H]-	422.058	[C15H20NO9S2]-	0.2	2.9		A	79.956	[SO3]-	0.8	-		expected m/z not found in positive mode
							[2M-H]-	845.125	[C30H41N2O18S4]-	1.8	36.4		B	95.9513	[SO4]-	0.4	-
													C	96.9592	[HSO4]-	0.3	-
													D	119.035	[C4H7O4]-	0.5	-
													E	195.033	[C6H11O5S]-	0.6	-
													F1	241.002	[C6H9O8S]-	0.5	-
													F2	259.013	[C6H11O9S]-	0.4	-
													F3	274.99	[C6H11O8S2]-	0.8	-
7	N-(phenylacetyl) aspartic acid IUPAC: (2S)-2-[(2-phenylacetyl)amino]butanedioic acid	C12H13NO5		ESI-: 6.80 ESI+: 6.70 average: 6.75			[M-H]-	250.072	[C12H12NO5]-	0.3	0.8		A	88.0396	[C3H6NO2]-	0.8	9.2			[M+H]+	252.087	[C12H14NO5]+	0.1	1		AA	88.0387	[C3H6NO2]+	0.6	4.3
													B	115.004	[C4H3O4]-	0	7.2			[M+Na]+	274.068	[C12H13NNaO5]+	0.3	3		BB	91.0543	[C7H7]+	0	11.2
													C	132.03	[C4H6NO4]-	0	14.2			[2M+Na]+	525.147	[C24H26N2NaO10]+	0.6	2.8		CC	116.034	[C4H6NO3]+	0.4	-
																				[2M+K]+	541.111	-	-	-		DD	134.044	[C4H8NO4]+	0.5	-
8	indol-3-ylmethyl glucosinolate trivial name: glucobrassicin IUPAC: [(2S,3R,4S,5S,6R)-3,4,5-trihydroxy-6-(hydroxymethyl)oxan-2-yl] (1Z)-2-(1H-indol-3-yl)-N-sulfooxyethanimidothioate	C16H20N2O9S2		ESI-: 6.50 ESI+: - average: 6.50			[M-H]-	447.055	[C16H19N2O9S2]-	0.9	3.8		A	79.9567	[SO3]-	0.1	-		expected m/z not found in positive mode
													B	95.9516	[SO4]-	0.1	-
													C	96.9596	[HSO4]-	0.1	-
													D	119.035	[C4H7O4]-	0.7	-
													E	195.033	[C6H11O5S]-	0.2	-
													F1	241.003	[C6H9O8S]-	0.9	-
													F2	259.013	[C6H11O9S]-	1	-
													F3	274.991	[C6H11O8S2]-	1.9	-
9	N-(1H-indol-3-ylcarbonyl) glutamic acid IUPAC: (2S)-2-(1H-indole-3-carbonylamino)pentanedioic acid	C14H14N2O5		ESI-: 8.40 ESI+: 8.50 average: 8.45			[M-H]-	289.083	[C14H13N2O5]-	0.2	5.5		A	102.056	[C4H8NO2]-	0.5	-			[M+H]+	291.097	[C14H15N2O5]+	0.2	10.4		AA	144.044	[C9H6NO]+	0	18.2
													B	116.051	[C8H6N]-	0.6	-
													C	128.035	[C5H6NO3]-	0.9	5.8
													D	146.046	[C5H8NO4]-	0.3	14.5
10	x	C16H20N2O10S2		ESI-: 5.15 ESI+: - average: 5.15			[M-H]-	463.049	[C16H19N2O10S2]-	2.1	2.5		A	79.9561	[SO3]-	0.7	-		expected m/z not found in positive mode
													B	95.9516	[SO4]-	0.1	-
													C	96.9595	[HSO4]-	0	-
													D	187.049	[C10H7N2O2]-	1.4	-
													E	195.034	[C6H11O5S]-	0.8	-
													F	259.012	[C6H11O9S]-	1.1	-
11	x	C10H9NO3		ESI-: 7.25 ESI+: - average: 7.25			[M-H]-	190.051	[C10H8NO3]-	2.6	4.6		A	131.037	[C8H5NO]-	0.9	-		expected m/z not found in positive mode
													B	144.046	[C9H6NO]-	0.4	-
													C	146.061	[C9H8NO]-	0.4	-
12	indol-3-ylmethyl-ascorbate trivial name: ascorbigen IUPAC: (3S,3aR,6aS)-3,6,6a-trihydroxy-6-(1H-indol-3-ylmethyl)-3,3a-dihydro-2H-furo[3,2-b]furan-5-one	C15H15NO6		ESI-: 8.10 ESI+: 8.10 average: 8.10			[M-H]-	304.083	[C15H14NO6]-	0.9	0.7		A	115.004	[C4H3O4]-	0.6	-			[M+H]+	306.096	[C15H16NO6]+	1.5	1.3		AA	130.065	[C9H8N]+	0.1	12.6
							[M-HCOOH-H]-	350.088	[C16H16NO8]-	0.3	3.7		B	116.051	[C8H6N]-	0.3	-			[M+NH4]+	323.123	[C15H19N2O6]+	0.2	1
							[2M-H]-	609.173	[C30H29N2O12]-	0.8	14.4		C	188.072	[C11H10NO2]-	1.9	-			[M+Na]+	328.079	[C15H15NNaO6]+	0.6	4.8
													D	244.061	[C13H10NO4]-	0.9	-			[2M+Na]+	633.168	[C30H30N2NaO12]+	0.9	11.7
13	allyl / 2-propenyl glucosinolate trivial name: sinigrin IUPAC: [(2S,3R,4S,5S,6R)-3,4,5-trihydroxy-6-(hydroxymethyl)oxan-2-yl] (1Z)-N-sulfooxybut-3-enimidothioate	C10H17NO9S2		ESI-: 1.45 ESI+: - average: 1.45			[M-H]-	358.027	[C10H16NO9S2]-	0.2	7		A	79.9565	[SO3]-	0.3	-		expected m/z not found in positive mode
													B	95.9516	[SO4]-	0.1	-
													C	96.9595	[HSO4]-	0	-
													D	119.035	[C4H7O4]-	0.5	-
													E	195.034	[C6H11O5S]-	1	-
													F2	259.011	[C6H11O9S]-	1.7	-
													F3	274.99	[C6H11O8S2]-	0.8	-

## Sheet: sample information
					ESIneg			ESIpos
		Metabolite	Sample name		UV	MS	MSMS	UV	MS	MSMS
		1	PA_Pis_B_wh_1	Rt [min]	5.0-5.1	4.9-5.2	5	no spectra
				spectral range [#]	2982-3076	2160-2272	2209
				spectral range [#background substracted]	2708-2785	2055-2104	-
		2	PA_Nas_B_fc_3 PA_Nas_B_fc_3_pos	Rt [min]	5.7-6.0	5.7-6.1	5.9	-	5.8-6.0	5.8
				spectral range [#]	3427-3594	2505-2647	2554	-	776-799	781
				spectral range [#background substracted]	2748-3244	1502-2191	-	-	685-717	-
		3	PA_Pis_S_fc_3	Rt [min]	2.0-2.2	2.0-2.2	2.2	no spectra
				spectral range [#]	1204-1346	893-987	973
				spectral range [#background substracted]	1488-1643	1102-1204	-
		4	PA_Nas_S_wh_1W PA_Nas_S_fc_2_pos	Rt [min]	3.1-3.3	2.9-3.4	3.2	-	3.0-3.4	3.1
				spectral range [#]	1881-1998	1274-1507	1438	-	446-493	468
				spectral range [#background substracted]	2198-2282	1627-1741	-	-	361-417	-
		5	PA_Nas_S_fc_2 PA_Nas_S_fc_2_pos	Rt [min]	4.1-4.2	4.1-4.2	4.1	-	4.2-4.2	4.1
				spectral range [#]	2452-2537	1799-1846	1813	-	586-596	585
				spectral range [#background substracted]	2609-2689	2006-2113	-	-	661-699	-
		6	Benzyl BT_1_300_AutoMSMSneg	Rt [min]	7.8-8.0	7.8-8.1	7.9-7.9	no spectra
				spectral range [#]	4698-4803	3419-3525	3426-3446
				spectral range [#background substracted]	3947-4047	5501-5685	-
		7	PA_Nas_G_fc_3 PA_Nas_G_fc_pos	Rt [min]	-	6.7-6.9	6.8	6.7-6.8	6.7-6.9	6.7
				spectral range [#]	-	2910-2993	2948	4011-4090	885-908	884
				spectral range [#background substracted]	-	3228-3338	-	3559-3664	807-832	-
		8	PA_Pis_BR_fc_3	Rt [min]	6.4-6.6	6.4-6.6	6.5	no spectra
				spectral range [#]	3846-3943	2762-2867	2822
				spectral range [#background substracted]	4412-4579	1897-2074	-
		9	PA_Pis_BR_fc_2_MRM_289 PA_Pis_BR_fc_2_pos	Rt [min]	8.3-8.5	8.4-8.4	8.4	-	8.5-8.5	8.5
				spectral range [#]	4989-5084	3537-3539	3542	-	3040-3076	3061
				spectral range [#background substracted]	3088-3220	3667-3705	-	-	3264-3348	-
		10	PA_Pis_BR_fc_2_MRM_neg	Rt [min]	5.0-5.0	5.1-5.2	5.1-5.2	no spectra
				spectral range [#]	2984-3029	1826-1842	1831-1845
				spectral range [#background substracted]	1940-2129	1190-1292	-
		11	PA_Pis_BR_fc_2_MRM_neg	Rt [min]	7.1-7.3	7.2-7.3	7.2-7.3	no spectra
				spectral range [#]	4284-4364	2148-2158	2145-2157
				spectral range [#background substracted]	2098-2239	1216-1315	-
		12	PA_Nas_BR_fc_1W_MRM_neg	Rt [min]	7.9-8.2	8.0-8.2	8.0-8.1	-	8.0-8.2	8
				spectral range [#]	4758-4921	3159-3177	3158-3173	-	1040-1054	1038
				spectral range [#background substracted]	4453-4556	3511-3590	-	-	978-995	-
		13	PL_Nas_SG_wh_2_MRM_neg	Rt [min]	1.5-1.5	1.4-1.6	1.4-1.5	no spectra
				spectral range [#]	884-929	463-508	470-474
				spectral range [#background substracted]	233-254	737-800	-

## Sheet: MRM measurement
Method parameters MRM-measurements [ESI-]
m/z	Rt [min]	width	collision
289.083	8.4	2.95	24.73
463.049	5.15	3.82	29.08
190.051	7.25	2.45	22.25
304.083	8.1	3.02	25.1
358.027	1.45	3.29	26.45
