# Supplementary material for: Unique metabolism of different glucosinolates in larvae and adults of a leaf beetle specialised on Brassicaceae
Source: Sci Rep. 2022 Jun 28;12:10905. doi: 10.1038/s41598-022-14636-6 (PMC9240079; doi:10.1038/s41598-022-14636-6)
Supplement: Supplementary file 3 — Supplementary Information 3. [file 41598_2022_14636_MOESM3_ESM.xlsx]

## Sheet: Table S3
Table S3. Occurrence of glucosinolates (gls) and their putative breakdown metabolites in whole insects (W), empty bodies (B), guts (G) and faeces (F) of adults and larvae of Phaedon cochleariae. Benzyl glucosinolate (1), 4-hydroxybenzyl glucosinolate (3), indol-3-ylmethyl glucosinolate (8) or 2-propenyl glucosinolate (13) were applied on leaf discs of watercress (Nasturtium officinale, containing…
		Adults
		Nasturtium officinale																				Pisum sativum
		Benzyl gls					4-Hydroxybenzyl gls					Indol-3-ylmethyl gls					2-Propenyl gls					Benzyl gls					4-Hydroxybenzyl gls					Indol-3-ylmethyl gls					2-Propenyl gls
ID	Name	W	B	G	F		W	B	G	F		W	B	G	F		W	B	G	F		W	B	G	F		W	B	G	F		W	B	G	F		W	B	G	F
1	Benzyl glucosinolate*	2/5	-	-	3/5		-	-	-	1/4		-	-	-	-		-	-	-	-		3/3	3/3	3/3	3/3		-	-	-	-		-	-	-	-		-	-	-	-
2	N-(Benzoyl) aspartic acid	5/5	5/5	4/5	5/5		-	-	-	-		-	-	-	-		1/3	-	-	1/3		3/3	3/3	1/3	2/3		-	-	-	-		-	-	-	-		-	-	-	1/3
3	4-Hydroxybenzyl glucosinolate*	-	-	-	-		1/4	-	-	2/4		-	-	-	-		-	-	-	1/3		1/3	-	-	-		3/3	3/3	1/3	2/3		-	-	-	-		-	-	-	-
4	N-(4-Hydroxybenzoyl) aspartic acid	2/5	2/5	-	-		4/4	4/4	-	4/4		-	-	-	-		2/3	-	-	1/3		2/3	-	-	-		1/3	-	-	-		-	-	-	-		-	-	-	1/3
5	4-Hydroxybenzoic acid	-	-	-	-		2/4	1/4	-	3/4		-	-	-	-		-	-	-	-		-	-	-	-		-	-	-	-		-	-	-	-		-	-	-	1/3
14	4-Hydroxybenzaldehyde	-	-	-	-		-	-	-	-		-	-	-	-		-	-	-	-		-	-	-	-		-	-	-	-		-	-	-	-		-	-	-	-
6	2-Phenylethyl glucosinolate*	-	-	-	-		-	-	-	-		-	-	-	-		-	-	-	-		-	-	-	-		-	-	-	-		-	-	-	-		-	-	-	-
7	N-(Phenylacetyl) aspartic acid	4/5	4/5	3/5	4/5		4/4	4/4	3/4	4/4		-	-	-	-		3/3	3/3	3/3	3/3		2/3	-	-	-		1/3	-	-	-		-	-	-	-		-	1/3	-	1/3
8	Indol-3-ylmethyl glucosinolate*	-	-	-	-		-	-	-	-		4/4	4/4	-	3/4		-	-	-	-		-	-	-	-		-	-	-	-		2/3	2/3	2/3	1/3		-	-	-	-
9	N-(1H-indol-3-ylcarbonyl) glutamic acid	-	-	-	-		-	-	-	-		1/4	-	-	3/4		-	-	-	-		-	-	-	-		-	-	-	-		-	1/3	-	3/3		-	-	-	-
10	m/z 463	-	-	-	-		-	-	-	-		-	-	-	-		-	-	-	-		-	-	-	-		-	-	-	-		3/3	3/3	3/3	3/3		-	-	-	-
11	m/z 190	-	-	-	-		-	-	-	-		-	-	-	1/4		-	-	-	-		-	-	-	-		-	-	-	-		-	1/3	1/3	2/3		-	-	-	-
12	Ascorbigen*	-	-	-	-		-	-	-	-		4/4	4/4	3/4	4/4		-	-	-	-		-	-	-	-		-	-	-	-		1/3	-	1/3	1/3		-	-	-	-
13	2-Propenyl glucosinolate*	-	-	1/5	-		-	1/4	-	1/4		-	-	-	-		-	-	-	1/3		1/3	-	-	-		-	-	-	1/3		-	-	-	-		3/3	3/3	3/3	3/3
		Larvae
		Nasturtium officinale																				Pisum sativum
		Benzyl gls					4-Hydroxybenzyl gls					Indol-3-ylmethyl gls					2-Propenyl gls					Benzyl gls					4-Hydroxybenzyl gls					Indol-3-ylmethyl gls					2-Propenyl gls
ID	Name	W	B	G	F		W	B	G	F		W	B	G	F		W	B	G	F		W	B	G	F		W	B	G	F		W	B	G	F		W	B	G	F
1	Benzyl glucosinolate*	3/3	-	-	3/3		-	-	1/3	-		-	-	-	-		-	-	-	-		3/3	1/3	-	-		-	-	-	-		-	-	-	-		-	-	-	-
2	N-(Benzoyl) aspartic acid	3/3	3/3	3/3	2/3		1/3	-	-	-		-	-	-	-		-	-	-	-		3/3	3/3	3/3	-		-	-	-	-		-	-	-	-		-	-	-	-
3	4-Hydroxybenzyl glucosinolate*	-	-	-	-		2/3	1/3	1/3	2/3		-	-	-	-		-	-	-	-		1/3	-	-	-		3/3	-	-	-		-	-	-	-		-	-	-	-
4	N-(4-Hydroxybenzoyl) aspartic acid	-	-	-	-		3/3	-	1/3	1/3		-	-	-	-		-	-	-	-		-	-	-	-		3/3	1/3	-	-		-	-	-	-		-	-	-	-
5	4-Hydroxybenzoic acid	-	-	-	-		2/3	-	2/3	-		-	-	-	-		-	-	-	-		-	-	-	-		-	-	-	-		-	-	-	-		-	-	-	-
14	4-Hydroxybenzaldehyde	-	-	-	-		2/3	-	-	-		-	-	-	-		-	-	-	-		-	-	-	-		-	-	-	-		-	-	-	-		-	-	-	-
6	2-Phenylethyl glucosinolate*	-	-	-	2/3		-	1/3	-	2/3		-	-	-	-		-	-	-	-		-	-	-	-		-	-	-	-		-	-	-	-		-	-	-	-
7	N-(Phenylacetyl) aspartic acid	3/3	3/3	3/3	3/3		3/3	3/3	3/3	3/3		2/3	2/3	-	2/3		2/3	3/3	1/3	2/3		-	-	-	-		-	-	-	-		-	-	-	-		-	-	-	-
8	Indol-3-ylmethyl glucosinolate*	-	-	-	-		-	-	-	-		1/3	-	-	-		-	1/3	-	-		-	-	-	-		-	-	-	-		3/3	-	-	1/3		-	-	-	-
9	N-(1H-indol-3-ylcarbonyl) glutamic acid	-	-	-	-		-	-	-	-		-	-	-	1/3		-	-	-	-		-	-	-	-		-	-	-	-		-	-	-	-		-	-	-	-
10	m/z 463	-	-	-	-		-	-	-	-		-	-	-	-		-	-	-	-		-	-	-	-		-	-	-	-		-	-	-	-		-	-	-	-
11	m/z 190	-	-	-	-		-	-	-	-		-	-	-	-		-	-	-	-		-	-	-	-		-	-	-	-		-	-	-	-		-	-	-	-
12	Ascorbigen*	-	-	-	-		-	-	-	-		-	1/3	-	1/3		-	-	-	-		-	-	-	-		-	-	-	-		1/3	2/3	-	-		-	-	-	-
13	2-Propenyl glucosinolate*	-	-	-	-		-	-	-	-		-	-	-	-		2/3	1/3	1/3	-		-	-	-	-		-	-	-	-		-	-	-	-		2/3	2/3	-	-
