# Supplementary material for: Unique metabolism of different glucosinolates in larvae and adults of a leaf beetle specialised on Brassicaceae
Source: Sci Rep. 2022 Jun 28;12:10905. doi: 10.1038/s41598-022-14636-6 (PMC9240079; doi:10.1038/s41598-022-14636-6)
Supplement: Supplementary file 4 — Supplementary Information 4. [file 41598_2022_14636_MOESM4_ESM.xlsx]

## Sheet: Tabelle1
Table S4. Mean leaf area and percentage of leaf consumed (and standard deviations) by adults and larvae of Phaedon cochleariae fed with leaves of watercress (Nasturtium officinale) or pea (Pisum sativum) treated with different glucosinolates, as well as number of replicates. Freshly hatched adults (24 h after emergence) or freshly moulted second-instar larvae (starvation period 5 h) were fed for …
	Adults
	Nasturtium officinale				Pisum sativum
Glucosinolate	mean consumed leaf area [mm2] (± SD)	mean percentage of leaf [%] (± SD)	sample size (n)		mean consumed leaf area [mm2] (± SD)	mean percentage of leaf [%] (± SD)	sample size (n)
Benzyl glucosinolate	76.0 ± 56.9	24.2 ± 18.1	10		54.7 ± 29.9	17.4 ± 9.5	6
4-Hydroxybenzyl glucosinolate	114.4 ± 63.7	36.4 ± 20.3	8		69.3 ± 50.4	22.1 ± 16.1	6
2-Propenyl glucosinolate	151.3 ± 64.2	48.2 ± 20.4	6		65.0 ± 13.6	20.7 ± 4.3	6
Indol-3-ylmethyl glucosinolate	121.4 ± 87.7	38.7 ± 27.9	8		55.7 ± 20.9	17.7 ± 6.6	6
Solvent (MeOH:H2O:DCM)	76.7 ± 62.1	24.4 ± 19.8	12		6.8 ± 8.5	2.2 ± 2.7	12
	Larvae
	Nasturtium officinale				Pisum sativum
Glucosinolate	mean consumed leaf area [mm2] (± SD)	mean percentage of leaf [%] (± SD)	sample size (n)		mean consumed leaf area [mm2] (± SD)	mean percentage of leaf [%] (± SD)	sample size (n)
2-Propenyl glucosinolate	233.0 ± 50.2	74.2 ± 15.9	6		169.5 ± 61.6	54.0 ± 19.6	6
Indol-3-ylmethyl glucosinolate	271.7 ± 43.4	86.5 ± 13.8	6		127.8 ± 24.0	40.7 ± 7.6	6
Solvent (MeOH:H2O:DCM)	222.0 ± 61.1	70.7 ± 19.5	6		151.0 ± 63.6	48.1 ± 20.2	6
